# Supplementary material for: How does the institutional environment improve the entrepreneurial quality of returnees? A configuration analysis based on a complex system view
Source: PLoS One. 2025 Jul 1;20(7):e0322863. doi: 10.1371/journal.pone.0322863 (PMC12212558; doi:10.1371/journal.pone.0322863)
Supplement: S1 Dataset — This is the S1 Dataset Title. (XLSX) [file pone.0322863.s001.xlsx]

## Sheet: Regional returnee entrepreneuri
Provinces	Year	the total number of companies listed on the GEM and STAR markets	total permanent resident population（million）
北京	2022	189	2189
北京	2021	161	2189
北京	2020	122	2190
北京	2019	97	2192
北京	2018	84	2194
北京	2017	82	2195
北京	2016	76	2188
北京	2015	68	2171
北京	2014	56	2125
天津	2022	20	1373
天津	2021	17	1387
天津	2020	13	1385
天津	2019	9	1383
天津	2018	8	1410
天津	2017	7	1443
天津	2016	8	1439
天津	2015	7	1429
天津	2014	7	1410
河北	2022	12	7448
河北	2021	8	7464
河北	2020	9	7447
河北	2019	6	7426
河北	2018	6	7409
河北	2017	6	7375
河北	2016	6	7345
河北	2015	6	7323
河北	2014	4	7288
山西	2022	3	3480
山西	2021	3	3490
山西	2020	2	3497
山西	2019	2	3502
山西	2018	2	3510
山西	2017	1	3514
山西	2016	2	3519
山西	2015	3	3528
山西	2014	2	3535
内蒙古	2022	5	2400
内蒙古	2021	3	2403
内蒙古	2020	3	2415
内蒙古	2019	3	2422
内蒙古	2018	2	2433
内蒙古	2017	3	2436
内蒙古	2016	3	2440
内蒙古	2015	3	2449
内蒙古	2014	3	2455
辽宁	2022	21	4229
辽宁	2021	19	4255
辽宁	2020	13	4277
辽宁	2019	14	4291
辽宁	2018	11	4312
辽宁	2017	9	4327
辽宁	2016	9	4338
辽宁	2015	8	4358
辽宁	2014	6	4365
吉林	2022	7	2375
吉林	2021	6	2399
吉林	2020	5	2448
吉林	2019	4	2484
吉林	2018	4	2526
吉林	2017	4	2567
吉林	2016	3	2613
吉林	2015	0	2642
吉林	2014	0	2668
黑龙江	2022	3	3125
黑龙江	2021	2	3171
黑龙江	2020	1	3255
黑龙江	2019	1	3327
黑龙江	2018	0	3399
黑龙江	2017	1	3463
黑龙江	2016	1	3529
黑龙江	2015	0	3608
黑龙江	2014	0	3666
上海	2022	132	2489
上海	2021	110	2488
上海	2020	81	2481
上海	2019	54	2475
上海	2018	37	2466
上海	2017	38	2467
上海	2016	37	2458
上海	2015	30	2467
上海	2014	27	2448
江苏	2022	165	8505
江苏	2021	145	8477
江苏	2020	118	8469
江苏	2019	84	8446
江苏	2018	65	8423
江苏	2017	61	8381
江苏	2016	45	8315
江苏	2015	34	8281
江苏	2014	34	8192
浙江	2022	135	6540
浙江	2021	118	6468
浙江	2020	92	6375
浙江	2019	74	6273
浙江	2018	57	6170
浙江	2017	53	6072
浙江	2016	47	5985
浙江	2015	32	5890
浙江	2014	24	5784
安徽	2022	30	6113
安徽	2021	25	6105
安徽	2020	19	6092
安徽	2019	14	6076
安徽	2018	11	6057
安徽	2017	11	6033
安徽	2016	11	6011
安徽	2015	9	5997
安徽	2014	8	5988
福建	2022	42	4187
福建	2021	35	4161
福建	2020	28	4137
福建	2019	20	4104
福建	2018	19	4065
福建	2017	19	4016
福建	2016	11	3984
福建	2015	10	3945
福建	2014	7	3885
江西	2022	19	4517
江西	2021	15	4519
江西	2020	12	4516
江西	2019	9	4513
江西	2018	7	4511
江西	2017	6	4496
江西	2016	3	4485
江西	2015	2	4480
江西	2014	2	4476
山东	2022	60	10170
山东	2021	55	10165
山东	2020	39	10106
山东	2019	28	10077
山东	2018	21	10033
山东	2017	20	9973
山东	2016	11	9866
山东	2015	10	9808
山东	2014	8	9746
河南	2022	14	9883
河南	2021	14	9941
河南	2020	12	9901
河南	2019	8	9864
河南	2018	7	9829
河南	2017	5	9778
河南	2016	8	9701
河南	2015	8	9645
河南	2014	6	9573
湖北	2022	35	5830
湖北	2021	32	5745
湖北	2020	27	5927
湖北	2019	18	5917
湖北	2018	17	5904
湖北	2017	17	5885
湖北	2016	14	5850
湖北	2015	9	5816
湖北	2014	9	5798
湖南	2022	43	6622
湖南	2021	39	6645
湖南	2020	28	6640
湖南	2019	23	6635
湖南	2018	21	6633
湖南	2017	17	6625
湖南	2016	13	6615
湖南	2015	11	6611
湖南	2014	10	6600
广东	2022	273	12684
广东	2021	244	12624
广东	2020	189	12489
广东	2019	155	12348
广东	2018	131	12141
广东	2017	111	11908
广东	2016	96	11678
广东	2015	73	11489
广东	2014	67	11270
广西	2022	3	5037
广西	2021	2	5019
广西	2020	1	4982
广西	2019	1	4947
广西	2018	1	4907
广西	2017	1	4857
广西	2016	1	4811
广西	2015	1	4770
广西	2014	0	4731
海南	2022	3	1020
海南	2021	3	1012
海南	2020	2	995
海南	2019	2	982
海南	2018	2	972
海南	2017	2	957
海南	2016	1	945
海南	2015	1	936
海南	2014	1	920
重庆	2022	6	3212
重庆	2021	4	3209
重庆	2020	3	3188
重庆	2019	3	3163
重庆	2018	3	3144
重庆	2017	2	3110
重庆	2016	2	3070
重庆	2015	2	3043
重庆	2014	2	3011
四川	2022	33	8372
四川	2021	31	8371
四川	2020	24	8351
四川	2019	14	8321
四川	2018	16	8289
四川	2017	19	8251
四川	2016	16	8196
四川	2015	12	8139
四川	2014	6	8109
贵州	2022	2	3852
贵州	2021	2	3858
贵州	2020	0	3848
贵州	2019	0	3822
贵州	2018	0	3803
贵州	2017	0	3758
贵州	2016	0	3708
贵州	2015	0	3677
贵州	2014	0	3632
云南	2022	4	4690
云南	2021	3	4722
云南	2020	2	4714
云南	2019	3	4703
云南	2018	2	4693
云南	2017	1	4677
云南	2016	1	4663
云南	2015	1	4653
云南	2014	0	4641
西藏	2022	3	366
西藏	2021	2	366
西藏	2020	2	361
西藏	2019	2	354
西藏	2018	2	349
西藏	2017	1	340
西藏	2016	0	330
西藏	2015	0	325
西藏	2014	0	317
陕西	2022	12	3954
陕西	2021	9	3955
陕西	2020	11	3944
陕西	2019	7	3931
陕西	2018	6	3904
陕西	2017	6	3874
陕西	2016	7	3846
陕西	2015	6	3827
陕西	2014	5	3804
甘肃	2022	5	2490
甘肃	2021	4	2501
甘肃	2020	3	2509
甘肃	2019	3	2515
甘肃	2018	3	2522
甘肃	2017	3	2520
甘肃	2016	3	2523
甘肃	2015	2	2531
甘肃	2014	2	2537
青海	2022	0	594
青海	2021	0	593
青海	2020	0	590
青海	2019	0	587
青海	2018	0	586
青海	2017	0	582
青海	2016	0	577
青海	2015	0	576
青海	2014	0	571
宁夏	2022	1	725
宁夏	2021	1	721
宁夏	2020	1	717
宁夏	2019	0	710
宁夏	2018	0	705
宁夏	2017	0	695
宁夏	2016	0	684
宁夏	2015	0	678
宁夏	2014	0	666
新疆	2022	6	2589
新疆	2021	5	2590
新疆	2020	4	2559
新疆	2019	3	2520
新疆	2018	4	2480
新疆	2017	3	2428
新疆	2016	4	2385
新疆	2015	2	2325
新疆	2014	1	2285

## Sheet: Government scale
Provinces	Year	general government budget expenditure（100 million yuan）	GDP（100 million yuan）
北京	2021	7205.12	41045.6
北京	2020	7116.18	35943.3
北京	2019	7408.19	35445.1
北京	2018	7471.43	33106
北京	2017	6824.53	29883
北京	2016	6406.77	27041.2
北京	2015	5737.7	24779.1
北京	2014	4524.67	22926
北京	2013	4173.66	21134.6
天津	2021	3152.55	15685.1
天津	2020	3151.35	14008
天津	2019	3555.71	14055.5
天津	2018	3103.16	13362.9
天津	2017	3282.54	12450.6
天津	2016	3699.43	11477.2
天津	2015	3232.35	10879.5
天津	2014	2884.7	10640.6
天津	2013	2549.21	9945.4
河北	2021	9205.59	40397.1
河北	2020	9022.79	36013.8
河北	2019	8309.04	34978.6
河北	2018	7726.21	32494.6
河北	2017	6639.18	30640.8
河北	2016	6049.53	28474.1
河北	2015	5632.19	26398.4
河北	2014	4677.3	25208.9
河北	2013	4409.58	24259.6
山西	2021	5046.62	22870.4
山西	2020	5110.87	17835.6
山西	2019	4710.76	16961.6
山西	2018	4283.91	15958.1
山西	2017	3756.42	14484.3
山西	2016	3428.86	11946.4
山西	2015	3422.97	11836.4
山西	2014	3085.28	12094.7
山西	2013	3030.13	11987.2
内蒙古	2021	5239.57	21166
内蒙古	2020	5270.16	17258
内蒙古	2019	5100.91	17212.5
内蒙古	2018	4831.46	16140.8
内蒙古	2017	4529.93	14898.1
内蒙古	2016	4512.71	13789.3
内蒙古	2015	4252.96	12949
内蒙古	2014	3879.98	12158.2
内蒙古	2013	3686.52	11392.4
辽宁	2021	5879.2	27569.5
辽宁	2020	6014.17	25011.4
辽宁	2019	5745.09	24855.3
辽宁	2018	5337.72	23510.5
辽宁	2017	4879.42	21693
辽宁	2016	4577.47	20392.5
辽宁	2015	4481.61	20210.3
辽宁	2014	5080.49	20025.7
辽宁	2013	5197.42	19208.8
吉林	2021	3696.84	13163.8
吉林	2020	4127.17	12256
吉林	2019	3933.42	11726.8
吉林	2018	3789.59	11253.8
吉林	2017	3725.72	10922
吉林	2016	3586.09	10427
吉林	2015	3217.1	10018
吉林	2014	2913.25	9966.5
吉林	2013	2744.81	9427.9
黑龙江	2021	5104.81	14858.2
黑龙江	2020	5449.41	13633.4
黑龙江	2019	5011.56	13544.4
黑龙江	2018	4676.75	12846.5
黑龙江	2017	4641.08	12313
黑龙江	2016	4227.34	11895
黑龙江	2015	4020.66	11690
黑龙江	2014	3434.22	12170.8
黑龙江	2013	3369.18	11849.1
上海	2021	8430.86	43653.2
上海	2020	8102.11	38963.3
上海	2019	8179.28	37987.6
上海	2018	8351.54	36011.8
上海	2017	7547.62	32925
上海	2016	6918.94	29887
上海	2015	6191.56	26887
上海	2014	4923.44	25269.8
上海	2013	4528.61	23204.1
江苏	2021	14585.3	117392
江苏	2020	13681.5	102808
江苏	2019	12573.5	98656.8
江苏	2018	11657.4	93207.6
江苏	2017	10621	85869.8
江苏	2016	9981.96	77350.9
江苏	2015	9687.58	71255.9
江苏	2014	8472.45	64830.5
江苏	2013	7798.47	59349.4
浙江	2021	11016.9	74040.8
浙江	2020	10082	64689.1
浙江	2019	10053	62462
浙江	2018	8629.53	58002.8
浙江	2017	7530.32	52403.1
浙江	2016	6974.26	47254
浙江	2015	6645.98	43507.7
浙江	2014	5159.57	40023.5
浙江	2013	4730.47	37334.6
安徽	2021	7591.05	42565.2
安徽	2020	7473.59	38061.5
安徽	2019	7392.22	36845.5
安徽	2018	6572.15	34010.9
安徽	2017	6203.81	29676.2
安徽	2016	5522.95	26307.7
安徽	2015	5239.01	23831.2
安徽	2014	4664.1	22519.7
安徽	2013	4349.69	20584
福建	2021	5210.93	49566.1
福建	2020	5216.1	43608.6
福建	2019	5077.93	42326.6
福建	2018	4832.69	38687.8
福建	2017	4684.15	33842.4
福建	2016	4275.4	29609.4
福建	2015	4001.58	26819.5
福建	2014	3306.7	24942.1
福建	2013	3068.8	22503.8
江西	2021	6778.87	29827.8
江西	2020	6674.08	25782
江西	2019	6386.8	24667.3
江西	2018	5667.52	22716.5
江西	2017	5111.47	20210.8
江西	2016	4617.4	18388.6
江西	2015	4412.55	16780.9
江西	2014	3882.7	15667.8
江西	2013	3470.3	14300.2
山东	2021	11713.2	82875.2
山东	2020	11233.5	72798.2
山东	2019	10739.8	70540.5
山东	2018	10101	66648.9
山东	2017	9258.4	63012.1
山东	2016	8755.21	58762.5
山东	2015	8250.01	55288.8
山东	2014	7177.31	50774.8
山东	2013	6688.8	47344.3
河南	2021	9784.29	58071.4
河南	2020	10372.7	54259.4
河南	2019	10163.9	53717.8
河南	2018	9217.73	49935.9
河南	2017	8215.52	44824.9
河南	2016	7453.74	40249.3
河南	2015	6799.35	37084.1
河南	2014	6028.69	34574.8
河南	2013	5582.31	31632.5
湖北	2021	7937.28	50091.2
湖北	2020	8442.88	43004.5
湖北	2019	7970.21	45429
湖北	2018	7258.27	42022
湖北	2017	6801.26	37235
湖北	2016	6422.98	33353
湖北	2015	6132.84	30344
湖北	2014	4934.15	28242.1
湖北	2013	4371.65	25378
湖南	2021	8325.5	45713.5
湖南	2020	8403.13	41542.6
湖南	2019	8034.42	39894.1
湖南	2018	7479.61	36329.7
湖南	2017	6869.39	33828.1
湖南	2016	6339.16	30853.5
湖南	2015	5728.72	28538.6
湖南	2014	5017.38	25881.3
湖南	2013	4690.89	23545.2
广东	2021	18247	124720
广东	2020	17430.8	111152
广东	2019	17297.8	107987
广东	2018	15729.3	99945.2
广东	2017	15037.5	91648.7
广东	2016	13446.1	82163.2
广东	2015	12827.8	74732.4
广东	2014	9152.64	68173
广东	2013	8411	62503.4
广西	2021	5806.54	25209.1
广西	2020	6179.47	22120.9
广西	2019	5850.96	21237.1
广西	2018	5310.74	19627.8
广西	2017	4908.55	17790.7
广西	2016	4441.7	16116.6
广西	2015	4065.51	14797.8
广西	2014	3479.79	13587.8
广西	2013	3208.67	12448.4
海南	2021	1971.37	6504.1
海南	2020	1972.46	5566.2
海南	2019	1858.6	5330.8
海南	2018	1691.3	4910.7
海南	2017	1443.97	4497.5
海南	2016	1376.48	4090.2
海南	2015	1239.43	3734.2
海南	2014	1099.74	3449
海南	2013	1011.17	3115.9
重庆	2021	4835.06	28077.3
重庆	2020	4893.95	25041.4
重庆	2019	4847.68	23605.8
重庆	2018	4540.95	21588.8
重庆	2017	4336.28	20066.3
重庆	2016	4001.81	18023
重庆	2015	3792	16040.5
重庆	2014	3304.39	14623.8
重庆	2013	3062.28	13027.6
四川	2021	11680.3	54088
四川	2020	11198.5	48501.6
四川	2019	10348.2	46363.8
四川	2018	9707.5	42902.1
四川	2017	8694.76	37905.1
四川	2016	8008.89	33138.5
四川	2015	7497.51	30342
四川	2014	6796.61	28891.3
四川	2013	6220.91	26518
贵州	2021	5590.01	19458.6
贵州	2020	5739.5	17860.4
贵州	2019	5948.74	16769.3
贵州	2018	5029.68	15353.2
贵州	2017	4612.52	13605.4
贵州	2016	4262.36	11792.4
贵州	2015	3939.5	10541
贵州	2014	3542.8	9173.1
贵州	2013	3082.66	7973.1
云南	2021	6634.36	27161.6
云南	2020	6974.02	24555.7
云南	2019	6770.09	23223.8
云南	2018	6075.03	20880.6
云南	2017	5712.97	18486
云南	2016	5018.86	16369
云南	2015	4712.83	14960
云南	2014	4437.98	14041.7
云南	2013	4096.51	12825.5
西藏	2021	1652.57	2080.2
西藏	2020	2210.92	1902.7
西藏	2019	2187.75	1697.8
西藏	2018	1970.68	1548.4
西藏	2017	1681.94	1349
西藏	2016	1587.98	1173
西藏	2015	1381.46	1043
西藏	2014	1185.51	939.7
西藏	2013	1014.31	828.2
陕西	2021	6069.22	30121.7
陕西	2020	5924.28	26014.1
陕西	2019	5718.52	25793.2
陕西	2018	5302.44	23941.9
陕西	2017	4833.19	21473.5
陕西	2016	4389.37	19045.8
陕西	2015	4376.06	17898.8
陕西	2014	3962.5	17402.5
陕西	2013	3665.07	15905.4
甘肃	2021	4032.56	10225.5
甘肃	2020	4163.4	8979.7
甘肃	2019	3951.6	8718.3
甘肃	2018	3772.23	8104.1
甘肃	2017	3304.44	7336.7
甘肃	2016	3150.03	6907.9
甘肃	2015	2958.31	6556.6
甘肃	2014	2541.49	6518.4
甘肃	2013	2309.62	6014.5
青海	2021	1854.52	3385.1
青海	2020	1932.84	3009.8
青海	2019	1863.67	2941.1
青海	2018	1647.43	2748
青海	2017	1530.44	2465.1
青海	2016	1524.8	2258.2
青海	2015	1515.16	2011
青海	2014	1347.43	1847.7
青海	2013	1228.05	1713.3
宁夏	2021	1427.89	4588.2
宁夏	2020	1480.36	3956.3
宁夏	2019	1438.29	3748.5
宁夏	2018	1419.06	3510.2
宁夏	2017	1372.78	3200.3
宁夏	2016	1254.54	2781.4
宁夏	2015	1138.49	2579.4
宁夏	2014	1000.45	2473.9
宁夏	2013	922.48	2327.7
新疆	2021	6075.48	16311.6
新疆	2020	5533.16	13800.7
新疆	2019	5315.49	13597.1
新疆	2018	5012.45	12809.4
新疆	2017	4637.24	11159.9
新疆	2016	4138.25	9630.8
新疆	2015	3804.87	9306.9
新疆	2014	3317.79	9264.5
新疆	2013	3067.12	8392.6

## Sheet:  Market environment
Provinces	Year	marketization index
北京	2021	9.75111
北京	2020	9.62333
北京	2019	9.51
北京	2018	9.24
北京	2017	9.24
北京	2016	9.17
北京	2015	9.19
北京	2014	9.21
北京	2013	9.28
天津	2021	8.74222
天津	2020	9.12667
天津	2019	9.42
天津	2018	10.4
天津	2017	10.28
天津	2016	10.3
天津	2015	10.46
天津	2014	11.01
天津	2013	10.94
河北	2021	9.34667
河北	2020	8.92
河北	2019	8.49
河北	2018	8.1
河北	2017	7.64
河北	2016	7.2
河北	2015	7.59
河北	2014	6.97
河北	2013	6.86
山西	2021	6.98889
山西	2020	6.96667
山西	2019	6.74
山西	2018	7.18
山西	2017	6.9
山西	2016	6.06
山西	2015	6.52
山西	2014	6.2
山西	2013	6.15
内蒙古	2021	6.03
内蒙古	2020	6.02
内蒙古	2019	5.81
内蒙古	2018	6.18
内蒙古	2017	5.99
内蒙古	2016	5.18
内蒙古	2015	5.81
内蒙古	2014	6.16
内蒙古	2013	6.44
辽宁	2021	9.95444
辽宁	2020	9.59333
辽宁	2019	9.25
辽宁	2018	8.75
辽宁	2017	8.51
辽宁	2016	8.22
辽宁	2015	8.58
辽宁	2014	8.62
辽宁	2013	8.49
吉林	2021	7.10667
吉林	2020	7.42
吉林	2019	7.48
吉林	2018	8.26
吉林	2017	8.36
吉林	2016	7.66
吉林	2015	7.62
吉林	2014	7.32
吉林	2013	7.34
黑龙江	2021	6.97778
黑龙江	2020	7.20333
黑龙江	2019	7.1
黑龙江	2018	7.98
黑龙江	2017	7.88
黑龙江	2016	6.79
黑龙江	2015	7.63
黑龙江	2014	7.97
黑龙江	2013	7.92
上海	2021	10.9989
上海	2020	11.0567
上海	2019	11.1
上海	2018	11.38
上海	2017	11.23
上海	2016	11.23
上海	2015	11.11
上海	2014	10.77
上海	2013	10.28
江苏	2021	12.9222
江苏	2020	12.1067
江苏	2019	11.49
江苏	2018	9.75
江苏	2017	9.66
江苏	2016	9.64
江苏	2015	10.58
江苏	2014	10.73
江苏	2013	10.76
浙江	2021	11.0978
浙江	2020	10.9633
浙江	2019	10.83
浙江	2018	10.8
浙江	2017	10.56
浙江	2016	10.43
浙江	2015	10.49
浙江	2014	10.33
浙江	2013	10.05
安徽	2021	9.65111
安徽	2020	9.42333
安徽	2019	9.19
安徽	2018	8.86
安徽	2017	8.74
安徽	2016	8.49
安徽	2015	8.95
安徽	2014	8.84
安徽	2013	8.27
福建	2021	10.1744
福建	2020	10.1833
福建	2019	10.15
福建	2018	10.26
福建	2017	10.21
福建	2016	10.05
福建	2015	10.3
福建	2014	9.62
福建	2013	9.38
江西	2021	9.36667
江西	2020	9.23
江西	2019	9.06
江西	2018	8.95
江西	2017	8.82
江西	2016	8.55
江西	2015	8.32
江西	2014	7.77
江西	2013	7.17
山东	2021	10.7078
山东	2020	10.4033
山东	2019	10.1
山东	2018	9.73
山东	2017	9.49
山东	2016	9.19
山东	2015	9.73
山东	2014	9.48
山东	2013	9.23
河南	2021	8.85222
河南	2020	8.74667
河南	2019	8.61
河南	2018	8.61
河南	2017	8.43
河南	2016	8.2
河南	2015	8.37
河南	2014	8.27
河南	2013	7.86
湖北	2021	10.0567
湖北	2020	9.71
湖北	2019	9.44
湖北	2018	8.95
湖北	2017	8.67
湖北	2016	8.63
湖北	2015	8.87
湖北	2014	8.78
湖北	2013	8.33
湖南	2021	9.10333
湖南	2020	8.94
湖南	2019	8.75
湖南	2018	8.68
湖南	2017	8.45
湖南	2016	8.18
湖南	2015	8.72
湖南	2014	8.13
湖南	2013	7.42
广东	2021	11.9611
广东	2020	11.6233
广东	2019	11.34
广东	2018	10.85
广东	2017	10.61
广东	2016	10.49
广东	2015	11.08
广东	2014	10.45
广东	2013	10.24
广西	2021	7.01333
广西	2020	7.19
广西	2019	7.27
广西	2018	7.8
广西	2017	7.72
广西	2016	7.51
广西	2015	7.61
广西	2014	7.77
广西	2013	7.53
海南	2021	5.63778
海南	2020	5.85333
海南	2019	5.94
海南	2018	6.72
海南	2017	6.5
海南	2016	6.2
海南	2015	6.59
海南	2014	7.14
海南	2013	7.08
重庆	2021	9.45222
重庆	2020	9.25667
重庆	2019	9.16
重庆	2018	9.18
重庆	2017	8.67
重庆	2016	8.87
重庆	2015	9.3
重庆	2014	9.5
重庆	2013	9.06
四川	2021	9.64333
四川	2020	9.37
四川	2019	9.06
四川	2018	9.01
四川	2017	8.55
四川	2016	8.13
四川	2015	8.59
四川	2014	8.29
四川	2013	8
贵州	2021	8.43778
贵州	2020	7.98333
贵州	2019	7.38
贵州	2018	7.05
贵州	2017	6.62
贵州	2016	5.57
贵州	2015	5.51
贵州	2014	5.78
贵州	2013	5.35
云南	2021	7.99667
云南	2020	7.42
云南	2019	6.87
云南	2018	5.83
云南	2017	5.69
云南	2016	5.22
云南	2015	5.48
云南	2014	5.82
云南	2013	5.38
西藏	2021	2.58889
西藏	2020	2.71667
西藏	2019	2.71
西藏	2018	3.25
西藏	2017	3.1
西藏	2016	2.69
西藏	2015	1.12
西藏	2014	0.65
西藏	2013	-0.16
陕西	2021	8.47778
陕西	2020	8.44333
陕西	2019	8.3
陕西	2018	8.54
陕西	2017	8.34
陕西	2016	7.87
陕西	2015	7.48
陕西	2014	7.24
陕西	2013	6.76
甘肃	2021	6.77778
甘肃	2020	6.82333
甘肃	2019	6.58
甘肃	2018	7.27
甘肃	2017	6.96
甘肃	2016	5.85
甘肃	2015	5.43
甘肃	2014	4.94
甘肃	2013	4.59
青海	2021	4.59667
青海	2020	4.75
青海	2019	4.75
青海	2018	5.31
青海	2017	5.21
青海	2016	4.75
青海	2015	4.14
青海	2014	3.74
青海	2013	4.04
宁夏	2021	6.24
宁夏	2020	6.52
宁夏	2019	6.59
宁夏	2018	7.51
宁夏	2017	7.36
宁夏	2016	6.8
宁夏	2015	6.25
宁夏	2014	5.98
宁夏	2013	5.49
新疆	2021	5.94778
新疆	2020	5.78333
新疆	2019	5.45
新疆	2018	5.32
新疆	2017	5.29
新疆	2016	4.45
新疆	2015	4.86
新疆	2014	4.08
新疆	2013	3.58

## Sheet: Financial capital
Provinces	Year	financial institution deposit balances（100 million yuan）	permanent population（Million）
北京	2021	199742	2189
北京	2020	188082	2189
北京	2019	171062	2190
北京	2018	157092	2192
北京	2017	144086	2194
北京	2016	138409	2195
北京	2015	128573	2188
北京	2014	100096	2171
北京	2013	91660.5	2125
天津	2021	35903.1	1373
天津	2020	34145	1387
天津	2019	31788.8	1385
天津	2018	30983.2	1383
天津	2017	30940.8	1410
天津	2016	30067	1443
天津	2015	28149.4	1439
天津	2014	24777.8	1429
天津	2013	23116.6	1410
河北	2021	88589.5	7448
河北	2020	81295.3	7464
河北	2019	72884.5	7447
河北	2018	66245.2	7426
河北	2017	60451.3	7409
河北	2016	55513.3	7375
河北	2015	48927.6	7345
河北	2014	43764	7323
河北	2013	39444.5	7288
山西	2021	46813.9	3480
山西	2020	42497.1	3490
山西	2019	38381.4	3497
山西	2018	35340	3502
山西	2017	32844.9	3510
山西	2016	30869.1	3514
山西	2015	28641.4	3519
山西	2014	26942.9	3528
山西	2013	26269	3535
内蒙古	2021	27534	2400
内蒙古	2020	25066.6	2403
内蒙古	2019	23743.3	2415
内蒙古	2018	23342	2422
内蒙古	2017	23092.7	2433
内蒙古	2016	21245.7	2436
内蒙古	2015	18172.2	2440
内蒙古	2014	16290.6	2449
内蒙古	2013	15263.8	2455
辽宁	2021	69995.5	4229
辽宁	2020	67988.2	4255
辽宁	2019	62697	4277
辽宁	2018	59016	4291
辽宁	2017	54249	4312
辽宁	2016	51693	4327
辽宁	2015	47758	4338
辽宁	2014	42053	4358
辽宁	2013	39418	4365
吉林	2021	29596.3	2375
吉林	2020	27246.5	2399
吉林	2019	24153.8	2448
吉林	2018	22056.3	2484
吉林	2017	21696.9	2526
吉林	2016	21154.7	2567
吉林	2015	18683.8	2613
吉林	2014	16526.3	2642
吉林	2013	14885.9	2668
黑龙江	2021	34319.9	3125
黑龙江	2020	31610.6	3171
黑龙江	2019	27868.3	3255
黑龙江	2018	25486.6	3327
黑龙江	2017	23796	3399
黑龙江	2016	22394.8	3463
黑龙江	2015	21429.8	3529
黑龙江	2014	19423.2	3608
黑龙江	2013	18293.4	3666
上海	2021	175831	2489
上海	2020	155865	2488
上海	2019	132820	2481
上海	2018	121112	2475
上海	2017	112462	2466
上海	2016	110511	2467
上海	2015	103761	2458
上海	2014	73882.4	2467
上海	2013	69256.3	2448
江苏	2021	189433	8505
江苏	2020	177978	8477
江苏	2019	157140	8469
江苏	2018	144227	8446
江苏	2017	134776	8423
江苏	2016	125577	8381
江苏	2015	107873	8315
江苏	2014	96471.6	8281
江苏	2013	88032.5	8192
浙江	2021	170816	6540
浙江	2020	152234	6468
浙江	2019	131299	6375
浙江	2018	116513	6273
浙江	2017	107321	6170
浙江	2016	99530.3	6072
浙江	2015	90301.6	5985
浙江	2014	79241.9	5890
浙江	2013	73732.4	5784
安徽	2021	66271.9	6113
安徽	2020	60468.3	6105
安徽	2019	54876.8	6092
安徽	2018	51199.2	6076
安徽	2017	46146.9	6057
安徽	2016	41324.3	6033
安徽	2015	34826.2	6011
安徽	2014	30088.8	5997
安徽	2013	26938.2	5988
福建	2021	62091.5	4187
福建	2020	56386.9	4161
福建	2019	49836.4	4137
福建	2018	45812.9	4104
福建	2017	44086.8	4065
福建	2016	40487	4016
福建	2015	36845.5	3984
福建	2014	31858.4	3945
福建	2013	28938.8	3885
江西	2021	47455.7	4517
江西	2020	43912.9	4519
江西	2019	39175.4	4516
江西	2018	35290.7	4513
江西	2017	32535.7	4511
江西	2016	29105.2	4496
江西	2015	25043	4485
江西	2014	21754.9	4480
江西	2013	19582.7	4476
山东	2021	130482	10170
山东	2020	118349	10165
山东	2019	104739	10106
山东	2018	96412.7	10077
山东	2017	91018.7	10033
山东	2016	85683.5	9973
山东	2015	76795.5	9866
山东	2014	69151.9	9808
山东	2013	63357.8	9746
河南	2021	82430.2	9883
河南	2020	77552.6	9941
河南	2019	70771	9901
河南	2018	64983	9864
河南	2017	60037.6	9829
河南	2016	54979.7	9778
河南	2015	47629.9	9701
河南	2014	41931.1	9645
河南	2013	37591.1	9573
湖北	2021	72476.7	5830
湖北	2020	67159.3	5745
湖北	2019	60537.4	5927
湖北	2018	56076.4	5917
湖北	2017	52352.4	5904
湖北	2016	47284.9	5885
湖北	2015	41345.9	5850
湖北	2014	36407	5816
湖北	2013	32818.9	5798
湖南	2021	62891	6622
湖南	2020	57912	6645
湖南	2019	52660.4	6640
湖南	2018	48994.6	6635
湖南	2017	46729.3	6633
湖南	2016	41996.7	6625
湖南	2015	36220.6	6615
湖南	2014	30255.6	6611
湖南	2013	26876	6600
广东	2021	293169	12684
广东	2020	267638	12624
广东	2019	232459	12489
广东	2018	208051	12348
广东	2017	194536	12141
广东	2016	179829	11908
广东	2015	160388	11678
广东	2014	127881	11489
广东	2013	119685	11270
广西	2021	36879.4	5037
广西	2020	34665.6	5019
广西	2019	31646	4982
广西	2018	29789.8	4947
广西	2017	27899.6	4907
广西	2016	25477.8	4857
广西	2015	22793.5	4811
广西	2014	20298.5	4770
广西	2013	18400.5	4731
海南	2021	15029	1020
海南	2020	10312.5	1012
海南	2019	9737.77	995
海南	2018	9610.47	982
海南	2017	10096.4	972
海南	2016	9120.17	957
海南	2015	7637.27	945
海南	2014	6427.88	936
海南	2013	5952.5	920
重庆	2021	45908	3212
重庆	2020	42854.3	3209
重庆	2019	39483.2	3188
重庆	2018	36887	3163
重庆	2017	34853	3144
重庆	2016	32160.1	3110
重庆	2015	28778.8	3070
重庆	2014	25160.1	3043
重庆	2013	22202.1	3011
四川	2021	98645.1	8372
四川	2020	91835.8	8371
四川	2019	83121.8	8351
四川	2018	77391	8321
四川	2017	73079.4	8289
四川	2016	66892.4	8251
四川	2015	60117.7	8196
四川	2014	53935.8	8139
四川	2013	48122.1	8109
贵州	2021	30048.1	3852
贵州	2020	28324.6	3858
贵州	2019	27221.8	3848
贵州	2018	26542.5	3822
贵州	2017	26194.1	3803
贵州	2016	23831.4	3758
贵州	2015	19537.1	3708
贵州	2014	15307.4	3677
贵州	2013	13297.6	3632
云南	2021	36357.7	4690
云南	2020	35652.8	4722
云南	2019	32985.4	4714
云南	2018	30740.8	4703
云南	2017	30160.7	4693
云南	2016	27921.5	4677
云南	2015	25204.6	4663
云南	2014	22528	4653
云南	2013	20829.3	4641
西藏	2021	5591.85	366
西藏	2020	5423.5	366
西藏	2019	4979.5	361
西藏	2018	4934.62	354
西藏	2017	4959.06	349
西藏	2016	4379.66	340
西藏	2015	3671.22	330
西藏	2014	3089.19	325
西藏	2013	2500.94	317
陕西	2021	54625.1	3954
陕西	2020	49448.6	3955
陕西	2019	44536.7	3944
陕西	2018	40927.6	3931
陕西	2017	38153.3	3904
陕西	2016	35707.4	3874
陕西	2015	32685.3	3846
陕西	2014	28288.7	3827
陕西	2013	25736.7	3804
甘肃	2021	22614.6	2490
甘肃	2020	20992.7	2501
甘肃	2019	19768.5	2509
甘肃	2018	18678.5	2515
甘肃	2017	17777.2	2522
甘肃	2016	17515.7	2520
甘肃	2015	16299.5	2523
甘肃	2014	13958	2531
甘肃	2013	12070.6	2537
青海	2021	6728.79	594
青海	2020	6314.1	593
青海	2019	5858.71	590
青海	2018	5770.89	587
青海	2017	5843.21	586
青海	2016	5586.18	582
青海	2015	5227.96	577
青海	2014	4529.87	576
青海	2013	4110.74	571
宁夏	2021	7484	725
宁夏	2020	7136.2	721
宁夏	2019	6460.42	717
宁夏	2018	6046.14	710
宁夏	2017	5867.22	705
宁夏	2016	5460.63	695
宁夏	2015	4822.96	684
宁夏	2014	4228.84	678
宁夏	2013	3881.4	666
新疆	2021	26662.1	2589
新疆	2020	24965	2590
新疆	2019	23454.7	2559
新疆	2018	22378.1	2520
新疆	2017	21753	2480
新疆	2016	19300.1	2428
新疆	2015	17822.1	2385
新疆	2014	15217	2325
新疆	2013	14247.5	2285

## Sheet: Legal policy
Provinces	Year	number of intellectual property cases	regional GDP
北京	2013	2341	21134.6
北京	2014	6458	22926
北京	2015	6908	24779.1
北京	2016	9423	27041.199999999997
北京	2017	14119	29883
北京	2018	12374	33106
北京	2019	25158	35445.100000000006
北京	2020	20477	36102.600000000006
北京	2021	33560	40270
天津	2013	67	9945.44
天津	2014	636	10640.619999999999
天津	2015	1346	10879.5
天津	2016	1429	11477.2
天津	2017	2685	12450.560000000001
天津	2018	3713	13362.919999999998
天津	2019	5540	14055.460000000001
天津	2020	5713	14083.7
天津	2021	4235	15695
石家庄	2013	102	4913.66
石家庄	2014	373	5170.27
石家庄	2015	390	5440.6
石家庄	2016	439	5927.73
石家庄	2017	445	6177.03
石家庄	2018	810	5375.1
石家庄	2019	1193	5809.94
石家庄	2020	941	5935.1
石家庄	2021	956	6490
唐山	2013	10	6121.213900000001
唐山	2014	37	6225.302299999999
唐山	2015	54	5117.79
唐山	2016	83	5602.4580000000005
唐山	2017	325	5916.95
唐山	2018	63	6300.034100000001
唐山	2019	209	6889.989100000001
唐山	2020	97	7210.896000000001
唐山	2021	128	8231
秦皇岛	2013	0	1168.75
秦皇岛	2014	4	1200.02
秦皇岛	2015	1	1250.44
秦皇岛	2016	19	1349.35
秦皇岛	2017	43	1500.34
秦皇岛	2018	13	1635.5630999999998
秦皇岛	2019	0	1612.02
秦皇岛	2020	89	1685.8000000000002
秦皇岛	2021	24	1844
邯郸	2013	40	3061.5042999999996
邯郸	2014	9	3080.01
邯郸	2015	25	3145.4318999999996
邯郸	2016	47	3361.11
邯郸	2017	40	3379.53
邯郸	2018	81	3454.6
邯郸	2019	181	3486.05
邯郸	2020	183	3636.6000000000004
邯郸	2021	315	4115
邢台	2013	3	1604.5756000000001
邢台	2014	55	1646.94
邢台	2015	19	1764.7323000000001
邢台	2016	42	1975.75
邢台	2017	52	2090.62
邢台	2018	26	2150.7599999999998
邢台	2019	54	2119.96
邢台	2020	139	2200.4
邢台	2021	116	2427
保定	2013	9	2906.3799999999997
保定	2014	38	3035.2
保定	2015	75	3300.56
保定	2016	56	3477.13
保定	2017	181	3449.74
保定	2018	154	3256.9
保定	2019	413	3772.2
保定	2020	387	3353.2999999999997
保定	2021	714	4402
张家口	2013	16	1317.02
张家口	2014	15	1348.9725999999998
张家口	2015	9	1363.54
张家口	2016	30	1465.99
张家口	2017	60	1427.02
张家口	2018	102	1536.6
张家口	2019	52	1551.06
张家口	2020	15	1600.1
张家口	2021	27	1728
承德	2013	22	1272.09
承德	2014	34	1342.55
承德	2015	41	1358.7278000000001
承德	2016	30	1438.5740999999998
承德	2017	39	1465.45
承德	2018	88	1481.5
承德	2019	102	1471
承德	2020	21	1550.3
承德	2021	135	1697
沧州	2013	1	3012.9849999999997
沧州	2014	31	3133.38
沧州	2015	21	3320.6328000000003
沧州	2016	153	3544.6800000000003
沧州	2017	118	3643.4
沧州	2018	96	3676.3999999999996
沧州	2019	80	3587.96
沧州	2020	17	3699.9
沧州	2021	177	4163
廊坊	2013	3	1943.13
廊坊	2014	20	2175.96
廊坊	2015	24	2473.86
廊坊	2016	21	2720.4579999999996
廊坊	2017	44	2881.01
廊坊	2018	94	3108.2
廊坊	2019	198	3196.0154353000003
廊坊	2020	368	3301.1000000000004
廊坊	2021	231	3553
衡水	2013	3	1070.2334999999998
衡水	2014	32	1149.13
衡水	2015	26	1220.01
衡水	2016	131	1420.18
衡水	2017	243	1523.19
衡水	2018	90	1558.7
衡水	2019	87	1504.93
衡水	2020	141	1560.2
衡水	2021	92	1703
太原	2013	42	2502.08
太原	2014	75	2572.12
太原	2015	108	2780.08
太原	2016	184	3002.94
太原	2017	400	3382.18
太原	2018	644	3884.48
太原	2019	620	4016.1900000000005
太原	2020	414	4153.25
太原	2021	108	5122
大同	2013	0	971.083
大同	2014	2	1001.73
大同	2015	15	1053.37
大同	2016	81	1033.0266000000001
大同	2017	221	1121.3101000000001
大同	2018	48	1271.96
大同	2019	67	1311.2069999999999
大同	2020	41	1369.9125000000001
大同	2021	62	1686
阳泉	2013	3	614.591
阳泉	2014	1	616.615
阳泉	2015	6	595.701
阳泉	2016	13	622.863
阳泉	2017	66	672.0222372000001
阳泉	2018	20	733.694
阳泉	2019	16	717.71
阳泉	2020	26	742.245
阳泉	2021	16	917
长治	2013	0	1333.72
长治	2014	5	1331.14
长治	2015	1	1195.34
长治	2016	30	1270.48
长治	2017	65	1477.53
长治	2018	124	1645.63
长治	2019	56	1639.9170000000001
长治	2020	41	1711.6354000000001
长治	2021	32	2311
晋城	2013	6	1031.91
晋城	2014	10	1035.82
晋城	2015	10	1040.2415999999998
晋城	2016	29	1049.34
晋城	2017	118	1151.54
晋城	2018	409	1351.85
晋城	2019	122	1355.16
晋城	2020	20	1425.7166000000002
晋城	2021	72	1912
朔州	2013	0	1026.4
朔州	2014	15	1003.41
朔州	2015	1	901.1301000000001
朔州	2016	8	918.064
朔州	2017	28	980.223
朔州	2018	45	1065.63
朔州	2019	30	1056.68
朔州	2020	19	1100.49
朔州	2021	73	1421
晋中市	2013	0	1022.2280999999999
晋中市	2014	2	1041.3
晋中市	2015	3	1046.1154999999999
晋中市	2016	77	1091.1
晋中市	2017	98	1284.9233000000002
晋中市	2018	44	1447.6
晋中市	2019	31	1447.62
晋中市	2020	92	1468.77
晋中市	2021	19	1844
运城市	2013	4	1140.12
运城市	2014	8	1201.72
运城市	2015	9	1174.01
运城市	2016	30	1222.3
运城市	2017	190	1336.29
运城市	2018	137	1509.64
运城市	2019	199	1553.5349999999999
运城市	2020	68	1643.6484999999998
运城市	2021	101	2053
忻州	2013	0	654.732
忻州	2014	2	680.3394000000001
忻州	2015	16	681.236
忻州	2016	13	716.1356999999999
忻州	2017	49	874.492
忻州	2018	54	989.1297880000001
忻州	2019	55	991.676
忻州	2020	52	1034.56
忻州	2021	9	1344
临汾	2013	0	1223.9
临汾	2014	1	1213.24
临汾	2015	0	1161.11
临汾	2016	24	1205.18
临汾	2017	88	1320.33
临汾	2018	6	1440.04
临汾	2019	39	1448.3799999999999
临汾	2020	14	1505.16
临汾	2021	4	1909
吕梁	2013	0	1228.6
吕梁	2014	3	1101.35
吕梁	2015	3	955.801
吕梁	2016	13	995.308
吕梁	2017	28	1310.32
吕梁	2018	20	1420.32
吕梁	2019	66	1507.0249999999999
吕梁	2020	93	1538.04
吕梁	2021	26	2071
呼和浩特	2013	0	2710.39
呼和浩特	2014	134	2894.0499999999997
呼和浩特	2015	66	3090.5200000000004
呼和浩特	2016	139	3173.5899999999997
呼和浩特	2017	133	2743.7200000000003
呼和浩特	2018	537	2903.5
呼和浩特	2019	659	2791.46
呼和浩特	2020	262	2800.68
呼和浩特	2021	336	3121
包头	2013	6	3424.75
包头	2014	15	3636.3099999999995
包头	2015	13	3721.93
包头	2016	13	3867.6299999999997
包头	2017	12	2753.0299999999997
包头	2018	141	2951.8
包头	2019	236	2714.4691999999995
包头	2020	76	2787.3599999999997
包头	2021	114	3293
乌海	2013	0	575.09
乌海	2014	3	601.019
乌海	2015	1	559.8322000000001
乌海	2016	6	572.23
乌海	2017	5	413.58
乌海	2018	4	495.90000000000003
乌海	2019	66	550.946
乌海	2020	16	563.14
乌海	2021	6	718
赤峰	2013	0	1686.15
赤峰	2014	15	1778.3716000000002
赤峰	2015	331	1861.27
赤峰	2016	1402	1933.28
赤峰	2017	235	1406.8000000000002
赤峰	2018	671	1549.8
赤峰	2019	182	1708.38
赤峰	2020	90	1763.6000000000001
赤峰	2021	32	1975
通辽	2013	1	1781.8000000000002
通辽	2014	7	1886.8000000000002
通辽	2015	3	1877.27
通辽	2016	35	1949.38
通辽	2017	23	1222.62
通辽	2018	11	1301.6
通辽	2019	17	1267.26
通辽	2020	23	1276.64
通辽	2021	3	1411
鄂尔多斯	2013	0	3955.8999999999996
鄂尔多斯	2014	1	4055.49
鄂尔多斯	2015	5	4226.13
鄂尔多斯	2016	31	4417.93
鄂尔多斯	2017	13	3579.81
鄂尔多斯	2018	11	3763.2
鄂尔多斯	2019	62	3605.03
鄂尔多斯	2020	98	3533.66
鄂尔多斯	2021	47	4716
呼伦贝尔	2013	1	1430.81
呼伦贝尔	2014	10	1522.2
呼伦贝尔	2015	10	1598.95
呼伦贝尔	2016	15	1620.8563490000001
呼伦贝尔	2017	18	1185.86
呼伦贝尔	2018	19	1252.9
呼伦贝尔	2019	28	1193.0339999999999
呼伦贝尔	2020	43	1172.2
呼伦贝尔	2021	13	1355
巴彦淖尔	2013	0	834.9
巴彦淖尔	2014	0	867.4599999999999
巴彦淖尔	2015	2	887.43
巴彦淖尔	2016	10	915.38
巴彦淖尔	2017	3	740.1
巴彦淖尔	2018	18	813.1
巴彦淖尔	2019	3	875.01
巴彦淖尔	2020	1	874
巴彦淖尔	2021	8	983
乌兰察布	2013	0	833.7900000000001
乌兰察布	2014	1	873.7257999999999
乌兰察布	2015	21	913.775
乌兰察布	2016	6	938.87
乌兰察布	2017	21	721.18
乌兰察布	2018	4	764.5
乌兰察布	2019	78	808.418
乌兰察布	2020	48	826.8899999999999
乌兰察布	2021	8	904
沈阳	2013	1	4757.18
沈阳	2014	158	5053.0869999999995
沈阳	2015	176	5242.9
沈阳	2016	289	5288.91
沈阳	2017	774	5549.23
沈阳	2018	1110	6101.924800000001
沈阳	2019	1256	6464.5
沈阳	2020	991	6571.5587000000005
沈阳	2021	2568	7249
大连	2013	42	7267
大连	2014	314	7655.599999999999
大连	2015	294	7731.599999999999
大连	2016	487	6810.2
大连	2017	832	6989.8
大连	2018	1322	6500.900000000001
大连	2019	2996	7001.7
大连	2020	1055	7030.3877999999995
大连	2021	2173	7826
鞍山	2013	0	2623.25
鞍山	2014	4	2385.8950999999997
鞍山	2015	6	2337
鞍山	2016	23	1461.97
鞍山	2017	47	1613.1
鞍山	2018	26	1751.1000000000001
鞍山	2019	5	1745.3
鞍山	2020	6	1738.78
鞍山	2021	8	1888
抚顺	2013	0	1340.4499999999998
抚顺	2014	10	1276.58
抚顺	2015	23	1216.48
抚顺	2016	3	865.072
抚顺	2017	20	949.9
抚顺	2018	5	1048.8
抚顺	2019	9	847.0999999999999
抚顺	2020	2	827.788
抚顺	2021	10	870
本溪	2013	0	1193.66
本溪	2014	19	1171.25
本溪	2015	12	1164.69
本溪	2016	4	766.71
本溪	2017	34	777.0999999999999
本溪	2018	17	823.1
本溪	2019	2	781.1
本溪	2020	7	810.4214000000001
本溪	2021	6	894
丹东	2013	0	1107.3
丹东	2014	1	1022.6
丹东	2015	4	984.9005999999999
丹东	2016	4	751.235
丹东	2017	41	787
丹东	2018	396	816.7
丹东	2019	487	768
丹东	2020	186	779.4472000000001
丹东	2021	720	854
锦州	2013	0	1344.9299999999998
锦州	2014	73	1364
锦州	2015	10	1327.3292000000001
锦州	2016	29	1032.81
锦州	2017	28	1077.5
锦州	2018	196	1192.3999999999999
锦州	2019	427	1073
锦州	2020	112	1072.2
锦州	2021	320	1148
营口	2013	2	1513.1100000000001
营口	2014	27	1546.08
营口	2015	2	1513.7503000000002
营口	2016	7	1156.25
营口	2017	19	1270.5
营口	2018	366	1346.6999999999998
营口	2019	35	1328.1999999999998
营口	2020	74	1325.46
营口	2021	180	1403
阜新	2013	0	615.12
阜新	2014	1	606.158
阜新	2015	0	525.538
阜新	2016	6	407.818
阜新	2017	7	409.09999999999997
阜新	2018	2	446
阜新	2019	2	488.1
阜新	2020	0	504.58
阜新	2021	9	545
辽阳	2013	0	1079.99
辽阳	2014	2	1014.62
辽阳	2015	11	1028.58
辽阳	2016	2	666.8819000000001
辽阳	2017	12	762.9000000000001
辽阳	2018	6	803
辽阳	2019	1	831
辽阳	2020	0	837.749
辽阳	2021	13	860
盘锦	2013	0	1351.06
盘锦	2014	15	1303.95
盘锦	2015	11	1256.5376999999999
盘锦	2016	13	1012.53
盘锦	2017	11	1087.2
盘锦	2018	5	1216.6
盘锦	2019	1	1280.9
盘锦	2020	2	1303.56
盘锦	2021	5	1383
铁岭	2013	1	1031.27
铁岭	2014	5	867.291
铁岭	2015	5	740.9
铁岭	2016	29	589.236
铁岭	2017	22	594.5
铁岭	2018	29	616.5999999999999
铁岭	2019	1	640
铁岭	2020	2	663.079
铁岭	2021	4	716
朝阳	2013	0	1002.86
朝阳	2014	0	993.5232000000001
朝阳	2015	0	854.7329000000001
朝阳	2016	4	716.533
朝阳	2017	8	762.6999999999999
朝阳	2018	9	831.4
朝阳	2019	1	843.1
朝阳	2020	2	875.5948999999999
朝阳	2021	6	945
葫芦岛	2013	0	698.105
葫芦岛	2014	15	721.551
葫芦岛	2015	22	720.167
葫芦岛	2016	24	647.352
葫芦岛	2017	22	717.9000000000001
葫芦岛	2018	23	812.8
葫芦岛	2019	2	807.0999999999999
葫芦岛	2020	1	770.3502000000001
葫芦岛	2021	5	842
长春	2013	51	4387.7
长春	2014	1124	4759.3
长春	2015	833	4773.8
长春	2016	627	5035.9
长春	2017	1307	5432.3
长春	2018	333	5635.1
长春	2019	725	5904.137500000001
长春	2020	4357	6638.030199999999
长春	2021	3901	7103
吉林	2013	4	2617.41
吉林	2014	114	2379.56
吉林	2015	105	2394.19
吉林	2016	81	2453.51
吉林	2017	86	2208.8525999999997
吉林	2018	52	2210.24
吉林	2019	73	1416.56
吉林	2020	87	1452.6
吉林	2021	219	1550
四平	2013	1	1137.7
四平	2014	47	1210.32
四平	2015	8	1233.25
四平	2016	51	1193.8
四平	2017	84	939.83
四平	2018	227	944.3241999999999
四平	2019	182	796.169
四平	2020	25	526.5999999999999
四平	2021	51	554
辽源	2013	0	700.301
辽源	2014	22	690.309
辽源	2015	11	726.64
辽源	2016	5	765.249
辽源	2017	7	668.651
辽源	2018	113	621.6011000000001
辽源	2019	4	410.384
辽源	2020	4	429.90000000000003
辽源	2021	16	463
通化	2013	0	1003.45
通化	2014	11	1008.5
通化	2015	9	1001.21
通化	2016	35	947.591
通化	2017	29	836.1347000000001
通化	2018	124	829.3000000000001
通化	2019	94	725.757
通化	2020	33	531.7
通化	2021	53	568
白山	2013	1	673.645
白山	2014	35	675.289
白山	2015	20	668.552
白山	2016	20	696.624
白山	2017	23	660.061
白山	2018	14	661.7099000000001
白山	2019	9	509.66290000000004
白山	2020	6	509.42
白山	2021	26	541
松原	2013	1	1650.4848000000002
松原	2014	693	1596.29
松原	2015	80	1637.3002999999999
松原	2016	218	1651.69
松原	2017	73	1372.51
松原	2018	24	1373.6009000000001
松原	2019	36	729.784
松原	2020	7	752.88
松原	2021	15	818
白城	2013	1	692.349
白城	2014	22	686.181
白城	2015	19	699.682
白城	2016	52	700.139
白城	2017	60	618.28
白城	2018	28	606.5061000000001
白城	2019	32	491.555
白城	2020	9	510.18
白城	2021	30	549
哈尔滨	2013	19	5017.05
哈尔滨	2014	119	5340.07
哈尔滨	2015	101	4065.32
哈尔滨	2016	139	4374.57
哈尔滨	2017	196	4717.18
哈尔滨	2018	575	5010.11
哈尔滨	2019	560	5249.43
哈尔滨	2020	406	5183.83
哈尔滨	2021	375	5352
齐齐哈尔	2013	0	1230.4
齐齐哈尔	2014	7	1209.34
齐齐哈尔	2015	51	981.577
齐齐哈尔	2016	212	1038.15
齐齐哈尔	2017	155	1043.83
齐齐哈尔	2018	63	1052.2
齐齐哈尔	2019	68	1128.8953999999999
齐齐哈尔	2020	16	1200.39
齐齐哈尔	2021	110	1225
鸡西市	2013	1	570.912
鸡西市	2014	2	516.009
鸡西市	2015	273	501.014
鸡西市	2016	15	504.60810000000004
鸡西市	2017	12	508.582
鸡西市	2018	21	520.9608000000001
鸡西市	2019	10	551.966
鸡西市	2020	4	572.385
鸡西市	2021	12	604
鹤岗	2013	1	320.014
鹤岗	2014	29	259.461
鹤岗	2015	3	285.201
鹤岗	2016	4	285.616
鹤岗	2017	1	308.158
鹤岗	2018	16	317.64500000000004
鹤岗	2019	10	336.392
鹤岗	2020	6	340.241
鹤岗	2021	17	354
双鸭山	2013	0	555.106
双鸭山	2014	0	432.68309999999997
双鸭山	2015	5	385.35828000000004
双鸭山	2016	8	385.248
双鸭山	2017	5	407.75699000000003
双鸭山	2018	15	446.823
双鸭山	2019	28	476.435
双鸭山	2020	17	493.945
双鸭山	2021	9	516
大庆	2013	3	4181.4992999999995
大庆	2014	5	4077.5056999999997
大庆	2015	5	2301.83
大庆	2016	120	2080.5000999999997
大庆	2017	49	2234.09
大庆	2018	29	2502.64
大庆	2019	62	2568.2587000000003
大庆	2020	26	2301.07
大庆	2021	96	2620
伊春	2013	0	284.492
伊春	2014	2	256.026
伊春	2015	0	233.695
伊春	2016	6	238.307
伊春	2017	2	261.79359999999997
伊春	2018	2	275.961
伊春	2019	18	298.841
伊春	2020	9	295.187
伊春	2021	24	319
佳木斯	2013	0	747.178
佳木斯	2014	1	765.9798999999999
佳木斯	2015	7	619.405
佳木斯	2016	13	640.4777266000001
佳木斯	2017	36	714.846
佳木斯	2018	2	724.11
佳木斯	2019	60	762.911
佳木斯	2020	10	811.7955000000001
佳木斯	2021	30	816
七台河	2013	0	240.98829999999998
七台河	2014	0	214.259
七台河	2015	2	190.095
七台河	2016	8	193.53840000000002
七台河	2017	3	204.417
七台河	2018	13	225.541
七台河	2019	5	231.33679999999998
七台河	2020	6	206.43509999999998
七台河	2021	27	231
牡丹江	2013	0	1092.64
牡丹江	2014	6	1264.0167999999999
牡丹江	2015	13	718.515
牡丹江	2016	35	746.1243494999999
牡丹江	2017	157	789.958
牡丹江	2018	36	783.934
牡丹江	2019	63	824.991
牡丹江	2020	17	831.736
牡丹江	2021	38	875
黑河	2013	0	389.64619999999996
黑河	2014	3	421.362
黑河	2015	8	457.033
黑河	2016	3	482.289
黑河	2017	7	504.25
黑河	2018	7	531.7701999999999
黑河	2019	49	578.9
黑河	2020	21	614.353
黑河	2021	35	637
绥化	2013	0	1210.01
绥化	2014	0	1190.2451999999998
绥化	2015	1	987.496
绥化	2016	14	1014.4
绥化	2017	36	1016.18
绥化	2018	19	1030.74
绥化	2019	88	1101.12
绥化	2020	24	1150.16
绥化	2021	64	1178
上海	2013	1622	23204.1
上海	2014	4237	25269.8
上海	2015	6690	26887.020000000004
上海	2016	8528	29887.020000000004
上海	2017	8866	32925
上海	2018	10044	36011.8
上海	2019	18381	37987.6
上海	2020	12781	38700.6
上海	2021	24043	43215
南京	2013	365	8199.49
南京	2014	907	8956.05
南京	2015	1819	10015.7
南京	2016	2634	10819.1
南京	2017	3577	11894
南京	2018	3408	13009.169999999998
南京	2019	2808	14045.150000000001
南京	2020	2237	14818
南京	2021	1800	16356
无锡	2013	208	7919.85
无锡	2014	401	8358.98
无锡	2015	581	8681.369999999999
无锡	2016	816	9340.16
无锡	2017	1254	10313.1
无锡	2018	1109	11203
无锡	2019	987	11803.320000000002
无锡	2020	917	12370.5
无锡	2021	1087	14003
徐州	2013	16	4534.150000000001
徐州	2014	60	4979.65
徐州	2015	65	5336.75
徐州	2016	123	5809.8099999999995
徐州	2017	489	6333.5
徐州	2018	234	6710.36
徐州	2019	490	7053.35
徐州	2020	276	7319.7699999999995
徐州	2021	733	8117
常州	2013	151	4527.53
常州	2014	275	4991.37
常州	2015	456	5281.3099999999995
常州	2016	992	5752.34
常州	2017	807	6478.16
常州	2018	813	6897.02
常州	2019	1006	7405.860000000001
常州	2020	690	7805.299999999999
常州	2021	906	8808
苏州	2013	461	13191.3
苏州	2014	813	13716.949999999999
苏州	2015	1475	14468.7
苏州	2016	2553	15445.3
苏州	2017	4495	16997.5
苏州	2018	2664	18263.5
苏州	2019	3206	19264.8
苏州	2020	1990	20170.5
苏州	2021	1785	22718
南通	2013	175	5235.410000000001
南通	2014	483	5748.61
南通	2015	289	6498.289999999999
南通	2016	405	7151.69
南通	2017	846	8034.070000000001
南通	2018	925	8753.23
南通	2019	1062	9369.39
南通	2020	795	10036.3
南通	2021	1174	11027
连云港	2013	16	1829.04
连云港	2014	72	1987.19
连云港	2015	63	2305.05
连云港	2016	159	2536.49
连云港	2017	146	2784.4799999999996
连云港	2018	124	2923.04
连云港	2019	307	3125.29
连云港	2020	436	3277.0699999999997
连云港	2021	804	3728
淮安	2013	10	2234.99
淮安	2014	73	2478.43
淮安	2015	407	2755.58
淮安	2016	183	3090.86
淮安	2017	794	3341.61
淮安	2018	283	3615.02
淮安	2019	243	3840.21
淮安	2020	390	4025.37
淮安	2021	815	4550
盐城	2013	57	3526.65
盐城	2014	243	3807.58
盐城	2015	195	4181.71
盐城	2016	258	4546.9
盐城	2017	260	4990.12
盐城	2018	396	5387.16
盐城	2019	371	5656.26
盐城	2020	254	5953.379999999999
盐城	2021	515	6617
扬州	2013	128	3367.25
扬州	2014	183	3750.1299999999997
扬州	2015	241	4099.91
扬州	2016	219	4539.12
扬州	2017	342	5078.58
扬州	2018	271	5478.74
扬州	2019	395	5799.08
扬州	2020	330	6048.33
扬州	2021	481	6696
镇江	2013	65	2659.0699999999997
镇江	2014	119	2871.7599999999998
镇江	2015	171	3088.47
镇江	2016	385	3435.7299999999996
镇江	2017	464	3714.5699999999997
镇江	2018	571	3847.79
镇江	2019	393	4077.32
镇江	2020	221	4220.09
镇江	2021	412	4763
泰州	2013	42	3110.7999999999997
泰州	2014	214	3193.07
泰州	2015	306	3494.93
泰州	2016	568	3888.29
泰州	2017	486	4424.57
泰州	2018	242	4767.24
泰州	2019	458	5107.36
泰州	2020	239	5312.77
泰州	2021	572	6025
宿迁	2013	85	1750.28
宿迁	2014	196	1930.68
宿迁	2015	178	2126.19
宿迁	2016	135	2374.74
宿迁	2017	157	2610.94
宿迁	2018	376	2864.8700000000003
宿迁	2019	708	3084.23
宿迁	2020	405	3262.3700000000003
宿迁	2021	520	3719
杭州	2013	1379	8639.909300000001
杭州	2014	2930	9502.21
杭州	2015	2797	10495.3
杭州	2016	4987	11709.454000000002
杭州	2017	7032	13160.7
杭州	2018	8096	14306.7
杭州	2019	11451	15373
杭州	2020	7672	16105.830000000002
杭州	2021	3121	18109
宁波	2013	487	7432.091582000001
宁波	2014	796	7904.8111383000005
宁波	2015	1471	8295.35
宁波	2016	2404	8972.827141400001
宁波	2017	2309	10146.6
宁波	2018	1786	11193.1
宁波	2019	3198	12035.1
宁波	2020	1802	12408.7
宁波	2021	1759	14595
温州	2013	295	4067.91
温州	2014	381	4350.6
温州	2015	1090	4670.35
温州	2016	1755	5125.011399999999
温州	2017	2221	5412.13
温州	2018	962	6039.77
温州	2019	1036	6608.02
温州	2020	1014	6870.8613000000005
温州	2021	796	7585
嘉兴	2013	95	3234.34
嘉兴	2014	504	3493.97
嘉兴	2015	453	3696.62
嘉兴	2016	448	3979.04
嘉兴	2017	579	4500.26
嘉兴	2018	541	5018.38
嘉兴	2019	610	5423.58
嘉兴	2020	477	5509.52
嘉兴	2021	523	6355
湖州	2013	151	1930.7768999999998
湖州	2014	262	2083.9465999999998
湖州	2015	648	2223.06
湖州	2016	850	2391.14
湖州	2017	209	2607.86
湖州	2018	153	2881.2133999999996
湖州	2019	245	3122.2744999999995
湖州	2020	172	3201.4060999999997
湖州	2021	191	3645
绍兴	2013	762	4010.8363000000004
绍兴	2014	985	4235.16
绍兴	2015	2076	4424.691000000001
绍兴	2016	1447	4697.15
绍兴	2017	1108	5027.48
绍兴	2018	1544	5382.716799999999
绍兴	2019	1535	5785.51
绍兴	2020	450	6000.66
绍兴	2021	366	6795
金华	2013	1317	2980.93
金华	2014	1788	3215.1692000000003
金华	2015	2067	3481.08
金华	2016	2203	3705.24
金华	2017	2487	3962.1652999999997
金华	2018	2343	4243.89
金华	2019	2960	4569.4812999999995
金华	2020	1043	4703.95
金华	2021	1142	5355
衢州	2013	136	1043.16
衢州	2014	246	1095.86
衢州	2015	211	1129.65
衢州	2016	379	1229.88
衢州	2017	497	1319.4687999999999
衢州	2018	228	1457.0805999999998
衢州	2019	472	1574.57
衢州	2020	74	1639.1194999999998
衢州	2021	61	1876
舟山	2013	4	821.419
舟山	2014	9	886.1025999999999
舟山	2015	110	930.87
舟山	2016	110	1076.19
舟山	2017	374	1129.5646000000002
舟山	2018	14	1247.22
舟山	2019	70	1362.47
舟山	2020	44	1512.11
舟山	2021	55	1704
台州	2013	239	3192.67
台州	2014	1157	3410.1600000000003
台州	2015	1352	3571.47
台州	2016	1780	3874.8700000000003
台州	2017	2183	4386.04
台州	2018	816	4880.32
台州	2019	500	5102.17
台州	2020	393	5262.72
台州	2021	518	5786
丽水	2013	49	936.499
丽水	2014	57	1000.12
丽水	2015	136	1038.63
丽水	2016	668	1134.1299999999999
丽水	2017	862	1215.4152000000001
丽水	2018	69	1354.22
丽水	2019	123	1480.96
丽水	2020	66	1540.0176999999999
丽水	2021	114	1710
合肥	2013	169	4696.01
合肥	2014	411	5250.09
合肥	2015	662	5830.950000000001
合肥	2016	625	6544.26
合肥	2017	1314	7366.639999999999
合肥	2018	2237	8605.130000000001
合肥	2019	2770	9370.21
合肥	2020	1595	10045.7
合肥	2021	431	11413
芜湖	2013	145	2099.53
芜湖	2014	124	2309.55
芜湖	2015	426	2457.3233999999998
芜湖	2016	1463	2699.44
芜湖	2017	1594	2963.26
芜湖	2018	152	3278.53
芜湖	2019	1078	3618.26
芜湖	2020	593	3753.0200000000004
芜湖	2021	379	4303
蚌埠	2013	2	1046.65
蚌埠	2014	26	1151.19
蚌埠	2015	97	1253.0549999999998
蚌埠	2016	526	1385.82
蚌埠	2017	139	1550.66
蚌埠	2018	171	1714.66
蚌埠	2019	151	2057.2
蚌埠	2020	151	2082.73
蚌埠	2021	151	1989
淮南	2013	0	819.389
淮南	2014	43	789.319
淮南	2015	39	770.6220000000001
淮南	2016	53	963.84
淮南	2017	161	1060.18
淮南	2018	128	1133.3065000000001
淮南	2019	77	1296.2
淮南	2020	124	1337.2
淮南	2021	210	1457
马鞍山	2013	13	1293.02
马鞍山	2014	8	1333.1200000000001
马鞍山	2015	32	1365.3
马鞍山	2016	114	1493.76
马鞍山	2017	72	1710.09
马鞍山	2018	27	1918.1
马鞍山	2019	226	2111
马鞍山	2020	134	2186.9
马鞍山	2021	62	2439
淮北	2013	3	703.66
淮北	2014	16	759.6370000000001
淮北	2015	24	760.39
淮北	2016	63	799.0300000000001
淮北	2017	135	924.01
淮北	2018	47	985.19
淮北	2019	115	1077.9
淮北	2020	89	1119.06
淮北	2021	89	1223
铜陵	2013	4	680.5899999999999
铜陵	2014	7	716.31
铜陵	2015	13	721.2851999999999
铜陵	2016	27	957.25
铜陵	2017	43	1122.1
铜陵	2018	132	1222.3600000000001
铜陵	2019	27	960.1999999999999
铜陵	2020	63	1003.6700000000001
铜陵	2021	33	1166
安庆	2013	3	1244.9070000000002
安庆	2014	24	1352.91
安庆	2015	101	1417.4299999999998
安庆	2016	60	1531.1799999999998
安庆	2017	98	1708.8300000000002
安庆	2018	80	1917.59
安庆	2019	184	2380.5
安庆	2020	219	2467.68
安庆	2021	324	2657
黄山	2013	1	470.90000000000003
黄山	2014	2	507.16970000000003
黄山	2015	3	530.9000000000001
黄山	2016	25	580.482
黄山	2017	43	611.3199999999999
黄山	2018	184	677.91
黄山	2019	37	818
黄山	2020	57	850.4000000000001
黄山	2021	39	957
滁州	2013	13	1112.34
滁州	2014	30	1214.39
滁州	2015	33	1305.6963999999998
滁州	2016	55	1422.83
滁州	2017	142	1604.3899999999999
滁州	2018	99	1801.75
滁州	2019	286	2909.1000000000004
滁州	2020	191	3032.0699999999997
滁州	2021	117	3362
阜阳	2013	20	1099.71
阜阳	2014	86	1188.97
阜阳	2015	76	1267.4505000000001
阜阳	2016	150	1401.8600000000001
阜阳	2017	275	1571.12
阜阳	2018	375	1759.52
阜阳	2019	205	2705
阜阳	2020	348	2805.2
阜阳	2021	178	3072
宿州	2013	12	1025.2
宿州	2014	35	1140.53
宿州	2015	89	1235.83
宿州	2016	113	1351.82
宿州	2017	123	1466.45
宿州	2018	66	1757.8200000000002
宿州	2019	252	1978.75
宿州	2020	164	2044.99
宿州	2021	144	2168
六安	2013	38	907.5400000000001
六安	2014	113	975.33
六安	2015	97	1016.4884999999999
六安	2016	93	1108.15
六安	2017	86	1168.0500000000002
六安	2018	32	1288.0500000000002
六安	2019	371	1620.1
六安	2020	143	1669.46
六安	2021	63	1923
亳州	2013	43	819.99
亳州	2014	79	883.6298999999999
亳州	2015	72	942.609
亳州	2016	173	1046.1
亳州	2017	293	1149.79
亳州	2018	179	1277.19
亳州	2019	440	1749
亳州	2020	302	1806.01
亳州	2021	353	1973
池州	2013	3	472.95000000000005
池州	2014	6	517.169
池州	2015	15	544.74
池州	2016	18	589.02
池州	2017	48	624.35
池州	2018	31	684.93
池州	2019	68	831.7
池州	2020	51	868.89
池州	2021	64	1004
宣城	2013	1	848.52
宣城	2014	6	917.6300000000001
宣城	2015	19	971.457
宣城	2016	71	1057.82
宣城	2017	83	1185.56
宣城	2018	66	1317.2
宣城	2019	80	1561.3
宣城	2020	102	1607.54
宣城	2021	207	1834
福州	2013	16	4857.74
福州	2014	570	5391.42
福州	2015	686	5777.42
福州	2016	679	6491.54
福州	2017	1502	7503.6900000000005
福州	2018	1843	8516.09
福州	2019	2418	9472.299500000001
福州	2020	1905	10020
福州	2021	1137	11324
厦门	2013	48	3142.57
厦门	2014	533	3443.2549999999997
厦门	2015	700	3806.94
厦门	2016	718	4118.13
厦门	2017	1279	4607.83
厦门	2018	1326	5468.61
厦门	2019	2530	6015.04
厦门	2020	1459	6384.02
厦门	2021	2572	7034
莆田	2013	1	1371.72
莆田	2014	26	1541.5700000000002
莆田	2015	130	1655.6
莆田	2016	143	1880.28
莆田	2017	269	2129.8599999999997
莆田	2018	265	2374.0299999999997
莆田	2019	781	2595.39
莆田	2020	727	2643.97
莆田	2021	320	2883
三明	2013	0	1533.47
三明	2014	17	1683.76
三明	2015	56	1712.99
三明	2016	57	1938.98
三明	2017	309	2143.83
三明	2018	179	2354.4
三明	2019	328	2601.56
三明	2020	188	2702.19
三明	2021	365	2953
泉州	2013	196	5379.52
泉州	2014	500	5953.71
泉州	2015	420	6320.860000000001
泉州	2016	1135	6920.879999999999
泉州	2017	3571	7940.0199999999995
泉州	2018	1478	9019.24
泉州	2019	2725	9903.66
泉州	2020	1842	10158.7
泉州	2021	1118	11304
漳州	2013	0	2236.02
漳州	2014	80	2506.3612000000003
漳州	2015	191	2767.38
漳州	2016	97	3125.3500000000004
漳州	2017	116	3563.48
漳州	2018	207	3947.6346999999996
漳州	2019	348	4741.83
漳州	2020	233	4545.61
漳州	2021	320	5025
南平	2013	1	1105.82
南平	2014	13	1232.5593000000001
南平	2015	74	1339.51
南平	2016	163	1457.74
南平	2017	414	1626.0954000000002
南平	2018	257	1792.51
南平	2019	277	1991.57
南平	2020	302	2007.4
南平	2021	635	2118
龙岩	2013	3	1479.9
龙岩	2014	40	1621.21
龙岩	2015	40	1738.45
龙岩	2016	256	1895.67
龙岩	2017	121	2167.49
龙岩	2018	200	2393.3
龙岩	2019	302	2678.9584000000004
龙岩	2020	297	2870.8999999999996
龙岩	2021	533	3082
宁德	2013	4	1238.72
宁德	2014	27	1376.0937999999999
宁德	2015	17	1487.36
宁德	2016	71	1623.1100000000001
宁德	2017	151	1793.87
宁德	2018	203	1942.7950999999998
宁德	2019	498	2451.7034000000003
宁德	2020	260	2619
宁德	2021	232	3151
南昌	2013	13	3207.3473999999997
南昌	2014	82	3498.45
南昌	2015	54	3778.82
南昌	2016	498	4137.49
南昌	2017	578	4547.63
南昌	2018	855	5119.33
南昌	2019	847	5536.66
南昌	2020	622	5745.513099999999
南昌	2021	649	6651
景德镇	2013	7	680.2800000000001
景德镇	2014	5	738.214
景德镇	2015	12	772.0556999999999
景德镇	2016	14	849.5713999999999
景德镇	2017	30	878.25
景德镇	2018	59	846.5999999999999
景德镇	2019	54	926.11
景德镇	2020	173	957.136
景德镇	2021	192	1102
萍乡	2013	0	798.3299999999999
萍乡	2014	3	864.9523999999999
萍乡	2015	46	912.3870999999999
萍乡	2016	11	1001.8153890000001
萍乡	2017	74	1070.5
萍乡	2018	60	849.53
萍乡	2019	17	930.02
萍乡	2020	16	963.604
萍乡	2021	65	1108
九江	2013	3	1601.73
九江	2014	19	1779.96
九江	2015	31	1902.68
九江	2016	98	2104.05
九江	2017	180	2413.63
九江	2018	74	2700.19
九江	2019	226	3121.05
九江	2020	101	3240.5
九江	2021	33	3736
新余市	2013	0	845.07
新余市	2014	6	900.2683000000001
新余市	2015	3	946.7964000000001
新余市	2016	33	1036.19
新余市	2017	35	1108.51
新余市	2018	19	889.77
新余市	2019	193	971.58
新余市	2020	69	1001.33
新余市	2021	69	1155
鹰潭	2013	0	553.47
鹰潭	2014	1	606.981
鹰潭	2015	5	639.261
鹰潭	2016	31	713.545
鹰潭	2017	14	800.8
鹰潭	2018	22	818.98
鹰潭	2019	22	941.26
鹰潭	2020	33	982.657
鹰潭	2021	38	1144
赣州	2013	7	1673.31
赣州	2014	2	1843.5920999999998
赣州	2015	3	1973.87
赣州	2016	53	2207.2
赣州	2017	142	2524.01
赣州	2018	30	3170.28
赣州	2019	150	3474.34
赣州	2020	113	3645.2003999999997
赣州	2021	100	4169
吉安	2013	0	1123.9
吉安	2014	2	1242.11
吉安	2015	4	1328.52
吉安	2016	31	1467.03
吉安	2017	72	1633.47
吉安	2018	437	1742.23
吉安	2019	103	2085.41
吉安	2020	52	2168.83
吉安	2021	231	2526
宜春	2013	0	1387.07
宜春	2014	6	1522.9911000000002
宜春	2015	1	1621.0203999999999
宜春	2016	10	1781.95
宜春	2017	46	2021.85
宜春	2018	33	2180.85
宜春	2019	21	2687.57
宜春	2020	77	2789.87
宜春	2021	87	3191
抚州	2013	1	940.6399999999999
抚州	2014	1	1036.77
抚州	2015	20	1105.14
抚州	2016	50	1215.79
抚州	2017	57	1354.57
抚州	2018	28	1382.4
抚州	2019	87	1510.92
抚州	2020	101	1572.5085000000001
抚州	2021	175	1795
上饶	2013	1	1401.31
上饶	2014	0	1550.2359999999999
上饶	2015	10	1650.81
上饶	2016	36	1817.77
上饶	2017	38	2055.45
上饶	2018	101	2310.6
上饶	2019	96	2513.0699999999997
上饶	2020	195	2624.34
上饶	2021	154	3043
济南	2013	315	5230.19
济南	2014	1005	5770.6
济南	2015	1147	6100.23
济南	2016	1722	6536.12
济南	2017	1672	7201.96
济南	2018	1906	7856.5599999999995
济南	2019	2855	9443.4
济南	2020	2689	10140.9
济南	2021	3196	11432
青岛	2013	131	7508.7
青岛	2014	485	8120.66
青岛	2015	1115	8658.57
青岛	2016	1190	9283.17
青岛	2017	1194	10136.960000000001
青岛	2018	1593	10949.380000000001
青岛	2019	2443	11741.310000000001
青岛	2020	2052	12400.560000000001
青岛	2021	3303	14136
淄博	2013	66	3801.2400000000002
淄博	2014	191	4029.77
淄博	2015	211	4130.24
淄博	2016	283	4473.402555000001
淄博	2017	150	4771.36
淄博	2018	269	3572.98
淄博	2019	731	3642.4
淄博	2020	553	3673.54
淄博	2021	549	4201
枣庄	2013	22	1830.6299999999999
枣庄	2014	53	1980.13
枣庄	2015	216	2031
枣庄	2016	80	2159.3552529999997
枣庄	2017	167	2303.67
枣庄	2018	291	2402.38
枣庄	2019	346	1693.9099999999999
枣庄	2020	180	1733.25
枣庄	2021	238	1952
东营	2013	15	2242.18
东营	2014	69	2370.77
东营	2015	53	2396.81
东营	2016	76	2429.16
东营	2017	122	2635.22
东营	2018	132	2784.81
东营	2019	338	2916.1900000000005
东营	2020	230	2981.1900000000005
东营	2021	233	3442
烟台	2013	44	5613.869999999999
烟台	2014	229	6002.08
烟台	2015	940	6446.08
烟台	2016	980	7047.34
烟台	2017	559	7343.530425999999
烟台	2018	709	7184.43
烟台	2019	716	7653.450000000001
烟台	2020	482	7816.42
烟台	2021	998	8712
潍坊	2013	156	4420.7
潍坊	2014	352	4786
潍坊	2015	389	5170.5
潍坊	2016	646	5640.52
潍坊	2017	659	5854.93
潍坊	2018	450	5495.63
潍坊	2019	1001	5688.5
潍坊	2020	1179	5872.17
潍坊	2021	1335	7011
济宁	2013	17	3501.54
济宁	2014	198	3800.06
济宁	2015	237	4013.12
济宁	2016	161	4358.78
济宁	2017	170	4636.764999999999
济宁	2018	322	4336.83
济宁	2019	551	4370.17
济宁	2020	421	4494.3099999999995
济宁	2021	741	5070
泰安市	2013	7	2830.4399999999996
泰安市	2014	226	3046.82
泰安市	2015	190	3207.83
泰安市	2016	250	3364.59
泰安市	2017	195	3578.39
泰安市	2018	224	2403.8999999999996
泰安市	2019	296	2663.6000000000004
泰安市	2020	388	2766.46
泰安市	2021	657	2997
威海	2013	29	2549.69
威海	2014	69	2790.34
威海	2015	63	3001.5699999999997
威海	2016	61	3299.9400000000005
威海	2017	155	3512.91
威海	2018	179	2899.09
威海	2019	259	2963.73
威海	2020	197	3017.79
威海	2021	238	3464
日照	2013	27	1288.3000000000002
日照	2014	101	1386.2200000000003
日照	2015	81	1396.26
日照	2016	132	1511.91
日照	2017	120	1677.06
日照	2018	122	1790.0299999999997
日照	2019	207	1949.3799999999999
日照	2020	316	2006.43
日照	2021	179	2212
临沂	2013	75	3175.6
临沂	2014	57	3388.1
临沂	2015	116	3599.4
临沂	2016	63	3810.5
临沂	2017	40	4062
临沂	2018	118	4367.76
临沂	2019	363	4600.25
临沂	2020	1220	4805.25
临沂	2021	1491	5466
德州	2013	4	2460.59
德州	2014	88	2596.08
德州	2015	116	2750.94
德州	2016	360	2979.93
德州	2017	627	3141.66
德州	2018	80	2893.8099999999995
德州	2019	349	3022.2699999999995
德州	2020	324	3078.99
德州	2021	348	3489
聊城	2013	27	2365.87
聊城	2014	149	2516.3999999999996
聊城	2015	353	2663.6200000000003
聊城	2016	356	2866.29
聊城	2017	186	3013.5487999999996
聊城	2018	370	2163.34
聊城	2019	589	2259.82
聊城	2020	762	2316.84
聊城	2021	1204	2643
滨州	2013	24	2155.73
滨州	2014	64	2276.71
滨州	2015	154	2355.33
滨州	2016	181	2513.46
滨州	2017	230	2601.14
滨州	2018	149	2332.56
滨州	2019	338	2457.19
滨州	2020	164	2508.11
滨州	2021	78	2872
菏泽	2013	168	2050.01
菏泽	2014	151	2222.19
菏泽	2015	257	2400.96
菏泽	2016	214	2589.24
菏泽	2017	237	2825.81
菏泽	2018	228	3120.7200000000003
菏泽	2019	464	3409.98
菏泽	2020	448	3483.1099999999997
菏泽	2021	549
郑州	2013	360	6201.85
郑州	2014	923	6776.99
郑州	2015	1689	7311.521000000001
郑州	2016	1328	8113.97
郑州	2017	4368	9193.77
郑州	2018	2829	10143.3
郑州	2019	2187	11586.4
郑州	2020	1689	12003
郑州	2021	1668	12691
开封	2013	2	1363.5389111999998
开封	2014	12	1492.06
开封	2015	54	1605.8403999999998
开封	2016	59	1755.1001999999999
开封	2017	144	1887.55
开封	2018	3	2002.23
开封	2019	72	2299.7065000000002
开封	2020	259	2371.83
开封	2021	270	2557
洛阳	2013	33	3140.76
洛阳	2014	178	3284.5733999999998
洛阳	2015	148	3469.03
洛阳	2016	236	3820.1074999999996
洛阳	2017	154	4290.19
洛阳	2018	389	4640.78
洛阳	2019	457	5000.56
洛阳	2020	566	5128.363688199999
洛阳	2021	716	5447
平顶山	2013	9	1556.8787599999998
平顶山	2014	17	1637.17
平顶山	2015	70	1705.78
平顶山	2016	38	1825.14
平顶山	2017	35	1994.66
平顶山	2018	133	2135.23
平顶山	2019	129	2365.23
平顶山	2020	363	2455.8442794000002
平顶山	2021	453	2694
安阳	2013	7	1683.65
安阳	2014	19	1791.81
安阳	2015	63	1884.48
安阳	2016	88	2029.85
安阳	2017	109	2249.85
安阳	2018	151	2142
安阳	2019	282	2193.0423597999998
安阳	2020	309	2300.48
安阳	2021	651	2435
鹤壁	2013	8	622.1182742999999
鹤壁	2014	9	682.197
鹤壁	2015	13	717.253
鹤壁	2016	48	771.789
鹤壁	2017	19	827.652
鹤壁	2018	33	861.901
鹤壁	2019	89	966.854
鹤壁	2020	25	980.9747778000001
鹤壁	2021	113	1065
新乡	2013	43	1766.1
新乡	2014	114	1917.9974000000002
新乡	2015	134	1975.03
新乡	2016	193	2166.97
新乡	2017	258	2357.76
新乡	2018	493	2526.55
新乡	2019	559	2903.91
新乡	2020	467	3014.51
新乡	2021	538	3233
焦作	2013	12	1707.36
焦作	2014	10	1844.3138999999999
焦作	2015	39	1926.08
焦作	2016	39	2095.08
焦作	2017	22	2280.1
焦作	2018	135	2371.5
焦作	2019	36	2615.7400000000002
焦作	2020	208	2123.6
焦作	2021	333	2137
濮阳	2013	8	1130.4789185999998
濮阳	2014	10	1253.61
濮阳	2015	10	1328.3410000000001
濮阳	2016	30	1449.56
濮阳	2017	38	1585.4687000000001
濮阳	2018	76	1654.47
濮阳	2019	247	1578.66
濮阳	2020	254	1649.99
濮阳	2021	314	1772
许昌	2013	5	1903.31
许昌	2014	46	2087.23
许昌	2015	26	2171.16
许昌	2016	89	2377.71
许昌	2017	79	2632.92
许昌	2018	65	2830.6218660000004
许昌	2019	157	3373.5
许昌	2020	140	3449.23
许昌	2021	613	3655
漯河	2013	4	861.535
漯河	2014	10	941.16
漯河	2015	24	992.85
漯河	2016	24	1081.93
漯河	2017	10	1165.04
漯河	2018	94	1236.66
漯河	2019	248	1549.77
漯河	2020	191	1573.88
漯河	2021	468	1721
三门峡	2013	11	1204.68
三门峡	2014	20	1240.06
三门峡	2015	14	1251.04
三门峡	2016	11	1325.86
三门峡	2017	25	1447.42
三门峡	2018	80	1528.1245549999999
三门峡	2019	81	1406.61
三门峡	2020	78	1450.71
三门峡	2021	222	1583
南阳	2013	5	2498.66
南阳	2014	26	2675.57
南阳	2015	28	2866.82
南阳	2016	18	3114.97
南阳	2017	85	3345.3
南阳	2018	239	3566.77
南阳	2019	347	3794.9903956000003
南阳	2020	662	3925.8575324999997
南阳	2021	402	4342
商丘	2013	6	1538.22
商丘	2014	101	1697.64
商丘	2015	142	1812.16
商丘	2016	124	1989.15
商丘	2017	127	2195.55
商丘	2018	186	2389.0433519999997
商丘	2019	353	2882.09
商丘	2020	805	2925.33
商丘	2021	1373	3083
信阳	2013	10	1581.16
信阳	2014	45	1757.3374999999999
信阳	2015	58	1877.7440000000001
信阳	2016	67	2037.8
信阳	2017	120	2194.51
信阳	2018	364	2387.7969200000002
信阳	2019	166	2720.9644387999997
信阳	2020	128	2805.68
信阳	2021	370	3065
周口	2013	0	1790.65
周口	2014	26	1992.0814999999998
周口	2015	57	2089.7
周口	2016	45	2263.86
周口	2017	50	2459.7
周口	2018	70	2687.22
周口	2019	191	3166.51
周口	2020	175	3267.19
周口	2021	377	3496
驻马店	2013	12	1542.0210068000001
驻马店	2014	30	1691.3
驻马店	2015	65	1807.1
驻马店	2016	85	1972.99
驻马店	2017	193	2175.0398999999998
驻马店	2018	88	2370.32
驻马店	2019	133	2715.56
驻马店	2020	144	2859.27
驻马店	2021	275	3083
武汉	2013	838	8747.64
武汉	2014	2658	10025.9
武汉	2015	3224	10547.7
武汉	2016	6201	11531.4
武汉	2017	5682	13090.8
武汉	2018	5083	14928.720000000001
武汉	2019	7405	16223.2
武汉	2020	1835	15616.1
武汉	2021	2541	17717
黄石	2013	0	1142.03
黄石	2014	161	1218.56
黄石	2015	174	1228.1
黄石	2016	91	1305.5500000000002
黄石	2017	91	1479.4
黄石	2018	110	1587.33
黄石	2019	189	1767.1932590000001
黄石	2020	58	1641.32
黄石	2021	128	1866
十堰	2013	2	1080.59
十堰	2014	410	1200.82
十堰	2015	129	1300.12
十堰	2016	151	1429.1499999999999
十堰	2017	37	1632.32
十堰	2018	205	1863.57
十堰	2019	146	2012.7219446000001
十堰	2020	61	1915.07
十堰	2021	34	2164
宜昌	2013	0	2818.07
宜昌	2014	67	3132.21
宜昌	2015	79	3384.8
宜昌	2016	156	3709.3599999999997
宜昌	2017	175	3857.17
宜昌	2018	172	4064.1800000000003
宜昌	2019	209	4460.82
宜昌	2020	73	4261.42
宜昌	2021	175	5023
襄阳	2013	3	2814.02
襄阳	2014	46	3129.2599999999998
襄阳	2015	38	3382.12
襄阳	2016	74	3694.51
襄阳	2017	396	4064.9
襄阳	2018	142	4309.8
襄阳	2019	784	4812.84
襄阳	2020	183	4601.97
襄阳	2021	210	5309
鄂州	2013	1	630.94
鄂州	2014	49	686.64
鄂州	2015	35	730.01
鄂州	2016	30	797.8199999999999
鄂州	2017	18	905.92
鄂州	2018	148	1005.3
鄂州	2019	192	1140.07
鄂州	2020	44	1005.23
鄂州	2021	189	1162
荆门	2013	1	1202.61
荆门	2014	19	1310.59
荆门	2015	52	1388.46
荆门	2016	21	1521
荆门	2017	55	1664.17
荆门	2018	1934	1847.8899999999999
荆门	2019	205	2033.77
荆门	2020	33	1906.4079817000002
荆门	2021	124	2121
孝感	2013	33	1238.93
孝感	2014	82	1354.72
孝感	2015	48	1457.2
孝感	2016	114	1576.69
孝感	2017	115	1742.23
孝感	2018	74	1912.8999999999999
孝感	2019	96	2301.4
孝感	2020	61	2193.55
孝感	2021	176	2562
荆州	2013	0	1334.9299999999998
荆州	2014	21	1480.49
荆州	2015	25	1590.5
荆州	2016	29	1726.75
荆州	2017	51	1922.1799999999998
荆州	2018	100	2082.18
荆州	2019	164	2516.48
荆州	2020	102	2369.04
荆州	2021	180	2716
黄冈	2013	0	1332.55
黄冈	2014	38	1459.1499999999999
黄冈	2015	14	1589.24
黄冈	2016	27	1726.1699999999998
黄冈	2017	935	1921.83
黄冈	2018	505	2035.2
黄冈	2019	133	2322.73
黄冈	2020	125	2169.5475558999997
黄冈	2021	251	2541
咸宁	2013	4	872.11
咸宁	2014	29	964.25
咸宁	2015	35	1030.0700000000002
咸宁	2016	18	1107.93
咸宁	2017	45	1234.8600000000001
咸宁	2018	176	1362.4199999999998
咸宁	2019	596	1594.9809587999998
咸宁	2020	285	1524.67
咸宁	2021	152	1752
随州	2013	2	661.94
随州	2014	565	723.45
随州	2015	8	785.26
随州	2016	51	852.1800000000001
随州	2017	837	935.72
随州	2018	450	1011.19
随州	2019	298	1162.23
随州	2020	33	1096.72
随州	2021	70	1241
长沙市	2013	221	6902.267900000001
长沙市	2014	638	7534.68
长沙市	2015	1043	8502.6
长沙市	2016	2068	9166.4
长沙市	2017	3965	10050.2
长沙市	2018	6359	10405.631699999998
长沙市	2019	6644	11552.7
长沙市	2020	3783	12142.5
长沙市	2021	4039	13271
株洲	2013	12	1949.43
株洲	2014	44	2161.01
株洲	2015	43	2335.11
株洲	2016	65	2488.45
株洲	2017	169	2530.01
株洲	2018	328	2631.5
株洲	2019	380	3001.85
株洲	2020	166	3105.7999999999997
株洲	2021	321	3420
湘潭	2013	74	1443.0600000000002
湘潭	2014	21	1570.56
湘潭	2015	23	1703.1
湘潭	2016	41	1866.79
湘潭	2017	110	2005.25
湘潭	2018	275	2161.3579999999997
湘潭	2019	284	2257.63
湘潭	2020	172	2343.1
湘潭	2021	138	2548
衡阳	2013	1	2169.44
衡阳	2014	18	2396.55
衡阳	2015	53	2601.57
衡阳	2016	70	2868.57
衡阳	2017	234	2921.52
衡阳	2018	331	3046.03
衡阳	2019	456	3372.68
衡阳	2020	311	3508.5
衡阳	2021	439	3840
邵阳	2013	21	1130.04
邵阳	2014	5	1261.61
邵阳	2015	79	1387
邵阳	2016	148	1530.2600000000002
邵阳	2017	165	1627.5299999999997
邵阳	2018	75	1782.6499999999999
邵阳	2019	213	2152.4766833999997
邵阳	2020	159	2250.81
邵阳	2021	588	2462
岳阳	2013	21	2435.5099999999998
岳阳	2014	29	2669.3383999999996
岳阳	2015	394	2886.2799999999997
岳阳	2016	190	3100.87
岳阳	2017	148	3119.74
岳阳	2018	206	3411.01
岳阳	2019	432	3780.4066000000003
岳阳	2020	284	4001.55
岳阳	2021	402	4403
常德	2013	32	2264.94
常德	2014	15	2514.15
常德	2015	85	2709.0168999999996
常德	2016	47	2953.82
常德	2017	164	3099.8500000000004
常德	2018	156	3394.2000000000003
常德	2019	230	3624.1980000000003
常德	2020	109	3749.1000000000004
常德	2021	264	4054
张家界	2013	9	365.65060000000005
张家界	2014	16	410.01869999999997
张家界	2015	15	447.7
张家界	2016	68	493.1
张家界	2017	259	538.24
张家界	2018	31	578.9155000000001
张家界	2019	13	552.0964038999999
张家界	2020	16	556.68
张家界	2021	30	580
益阳	2013	11	1123.13
益阳	2014	15	1253.1471000000001
益阳	2015	30	1354.41
益阳	2016	139	1493.18
益阳	2017	72	1610.2199999999998
益阳	2018	115	1758.3799999999999
益阳	2019	228	1792.46
益阳	2020	92	1853.48
益阳	2021	114	2019
郴州	2013	16	1685.52
郴州	2014	38	1872.5767999999998
郴州	2015	76	2012.07
郴州	2016	102	2204.13
郴州	2017	151	2178.19
郴州	2018	477	2391.87
郴州	2019	724	2410.89
郴州	2020	313	2503.07
郴州	2021	584	2770
永州	2013	5	1175.45
永州	2014	8	1301.45
永州	2015	22	1418.18
永州	2016	45	1571.3300000000002
永州	2017	47	1652.6499999999999
永州	2018	72	1805.65
永州	2019	222	2016.86
永州	2020	227	2107.7000000000003
永州	2021	190	2261
怀化	2013	19	1117.67
怀化	2014	69	1181.24
怀化	2015	57	1273.2478999999998
怀化	2016	95	1388.23
怀化	2017	80	1401.2799999999997
怀化	2018	48	1513.27
怀化	2019	173	1616.64
怀化	2020	184	1671.87
怀化	2021	170	1818
娄底	2013	0	1118.1699999999998
娄底	2014	27	1210.86
娄底	2015	28	1291.6625999999999
娄底	2016	38	1398.17
娄底	2017	120	1411.8100000000002
娄底	2018	147	1540.4099999999999
娄底	2019	205	1640.58
娄底	2020	113	1679.9352999999999
娄底	2021	184	1826
广州市	2013	2846	15050.403108999999
广州市	2014	3440	16136
广州市	2015	4279	17347.4
广州市	2016	5455	18559.731555000002
广州市	2017	10441	19871.7
广州市	2018	11398	21002.4
广州市	2019	19253	23844.693977400002
广州市	2020	20809	25019.1
广州市	2021	14558	28232
韶关	2013	4	898.4110364000001
韶关	2014	31	961.901
韶关	2015	98	987.862
韶关	2016	92	1040.69
韶关	2017	148	1133.62
韶关	2018	104	1217.48
韶关	2019	78	1316.35
韶关	2020	44	1353.49
韶关	2021	211	1554
深圳市	2013	2880	15234.243602999999
深圳市	2014	6186	16795.350748999997
深圳市	2015	4163	18436.8
深圳市	2016	8967	20685.735774999997
深圳市	2017	13226	23280.3
深圳市	2018	11095	25266.077100000002
深圳市	2019	17238	26992.3
深圳市	2020	46167	27670.239751600002
深圳市	2021	8393	30665
珠海市	2013	738	1780.87
珠海市	2014	233	2008.86
珠海市	2015	168	2216.54
珠海市	2016	152	2452.61
珠海市	2017	241	2943.8308970000003
珠海市	2018	461	3216.78
珠海市	2019	626	3444.23
珠海市	2020	359	3481.9394749999997
珠海市	2021	1313	3882
汕头	2013	64	1569.5756789999998
汕头	2014	121	1710.57
汕头	2015	56	1869.53
汕头	2016	108	2097.48
汕头	2017	97	2368.16
汕头	2018	284	2503.08
汕头	2019	467	2687.28
汕头	2020	398	2730.5766218000003
汕头	2021	162	2930
佛山	2013	232	7064.3
佛山	2014	1010	7509.963669500001
佛山	2015	570	8107.6
佛山	2016	1203	8756.31
佛山	2017	3367	9382.16
佛山	2018	7779	9976.72
佛山	2019	2912	10739.8
佛山	2020	1594	10816.470929300001
佛山	2021	3778	12157
江门市	2013	303	2020.97
江门市	2014	641	2099.29
江门市	2015	429	2274.26
江门市	2016	443	2480.9361860999998
江门市	2017	1600	2745.8898240000003
江门市	2018	1291	3001.24
江门市	2019	1484	3150.2188210000004
江门市	2020	1233	3200.95
江门市	2021	3385	3601
湛江	2013	0	2031.8
湛江	2014	36	2201.88
湛江	2015	32	2319.49
湛江	2016	42	2487.25
湛江	2017	163	2744.98
湛江	2018	406	2944.48
湛江	2019	321	3055.8981704000003
湛江	2020	160	3100.22
湛江	2021	237	3560
茂名	2013	26	2186.93
茂名	2014	493	2375.3842560000003
茂名	2015	48	2439.73
茂名	2016	53	2618.91
茂名	2017	61	2881.0675300000003
茂名	2018	155	3095.11
茂名	2019	66	3248.11
茂名	2020	95	3279.3057055000004
茂名	2021	78	3698
肇庆	2013	55	1437.0445975999999
肇庆	2014	142	1580.5
肇庆	2015	59	1691.85
肇庆	2016	93	1810.6681148000002
肇庆	2017	128	1964.9663626000001
肇庆	2018	249	2102.29
肇庆	2019	273	2250.67
肇庆	2020	145	2311.65
肇庆	2021	73	2650
惠州	2013	148	2674.5036106999996
惠州	2014	135	2959.11
惠州	2015	284	3090.22
惠州	2016	428	3359.52
惠州	2017	826	3745.75
惠州	2018	483	4003.33
惠州	2019	326	4192.9294715999995
惠州	2020	627	4221.79
惠州	2021	1155	4977
梅州	2013	9	790.8214049999999
梅州	2014	6	870.732
梅州	2015	10	943.58
梅州	2016	14	1029.74
梅州	2017	66	1086.59
梅州	2018	114	1127.24
梅州	2019	32	1187.08
梅州	2020	94	1207.9766143000002
梅州	2021	145	1308
汕尾	2013	3	678.216
汕尾	2014	5	729.3552999999999
汕尾	2015	4	766.855
汕尾	2016	28	843.917
汕尾	2017	27	904.5731999999999
汕尾	2018	67	1004.0022999999999
汕尾	2019	114	1076.27
汕尾	2020	202	1123.8086122999998
汕尾	2021	391	1288
河源	2013	8	668.9223010000001
河源	2014	41	734.84
河源	2015	53	768.684
河源	2016	107	847.797
河源	2017	145	968.1004763999999
河源	2018	98	1006.98
河源	2019	26	1079.75
河源	2020	60	1102.74
河源	2021	34	1274
阳江	2013	0	971.172
阳江	2014	100	1066.8169500000001
阳江	2015	24	1108.12
阳江	2016	60	1117.03
阳江	2017	71	1142.24
阳江	2018	114	1167.7303000000002
阳江	2019	151	1291.67
阳江	2020	318	1360.44
阳江	2021	572	1516
清远	2013	12	1099.54
清远	2014	51	1194.42
清远	2015	33	1266.2646822000002
清远	2016	83	1404.3
清远	2017	198	1474.5353019999998
清远	2018	135	1575.32
清远	2019	92	1704.47
清远	2020	176	1777.15
清远	2021	277	2007
东莞	2013	365	5740.44
东莞	2014	861	6174.828967900001
东莞	2015	437	6665.34
东莞	2016	646	7260.915102500001
东莞	2017	1307	8079.202391500001
东莞	2018	3942	8818.11
东莞	2019	5550	9474.43
东莞	2020	1900	9650.19
东莞	2021	3431	10855
中山	2013	43	2470.06
中山	2014	1280	2580.59
中山	2015	509	2711.36
中山	2016	1435	2830.4301502999997
中山	2017	1222	2939.52
中山	2018	1055	3053.73
中山	2019	1850	3123.79
中山	2020	1080	3151.59
中山	2021	7036	3566
潮州	2013	0	772.2761015000001
潮州	2014	10	833.19
潮州	2015	15	891.1070718999999
潮州	2016	81	948.1574553999999
潮州	2017	49	960.6816421999999
潮州	2018	48	1005.3
潮州	2019	103	1082.9367370999998
潮州	2020	173	1096.98
潮州	2021	178	1245
揭阳	2013	5	1465.36
揭阳	2014	11	1604.73
揭阳	2015	18	1664.39
揭阳	2016	36	1804.26
揭阳	2017	55	1842.67
揭阳	2018	102	2002.0948999999998
揭阳	2019	167	2099.91
揭阳	2020	103	2102.1400406000002
揭阳	2021	204	2265
云浮市	2013	5	596.665
云浮市	2014	20	645.743
云浮市	2015	18	696.599
云浮市	2016	29	758.683
云浮市	2017	18	804.633
云浮市	2018	34	855.675
云浮市	2019	23	944.145
云浮市	2020	31	1002.18
云浮市	2021	47	1139
南宁	2013	532	2845.6
南宁	2014	294	3148.3154000000004
南宁	2015	734	3147.91
南宁	2016	545	3405.99
南宁	2017	497	3804.33
南宁	2018	533	4162.37
南宁	2019	1709	4506.56
南宁	2020	341	4726.34
南宁	2021	728	5121
柳州	2013	0	2010.05
柳州	2014	4	2208.51
柳州	2015	115	2298.62
柳州	2016	80	2476.94
柳州	2017	48	2755.6400000000003
柳州	2018	47	3053.6457389999996
柳州	2019	37	3128.35
柳州	2020	80	3176.94
柳州	2021	32	3057
桂林	2013	50	1657.9048406000002
桂林	2014	145	1827.05
桂林	2015	320	1942.9668000000001
桂林	2016	48	2054.8215999999998
桂林	2017	71	2045.18
桂林	2018	79	1901.12
桂林	2019	131	2105.56
桂林	2020	115	2130.41
桂林	2021	134	2311
梧州	2013	12	991.7095532999999
梧州	2014	12	1064.82
梧州	2015	25	1078.59
梧州	2016	16	1175.65
梧州	2017	149	1338.1
梧州	2018	71	932.49
梧州	2019	24	991.4
梧州	2020	27	1081.34
梧州	2021	138	1369
北海	2013	7	734.997
北海	2014	5	856.014
北海	2015	23	892.084
北海	2016	40	1006.6500000000001
北海	2017	21	1229.84
北海	2018	18	1213.3
北海	2019	63	1300.8000000000002
北海	2020	8	1276.91
北海	2021	30	1504
防城港	2013	2	525.147
防城港	2014	0	588.938
防城港	2015	11	620.724
防城港	2016	5	676.038
防城港	2017	7	741.6200000000001
防城港	2018	30	662.09
防城港	2019	53	701.23
防城港	2020	4	732.8100000000001
防城港	2021	39	816
钦州	2013	1	753.7411135000001
钦州	2014	5	854.964
钦州	2015	18	944.4241999999999
钦州	2016	15	1102.05
钦州	2017	13	1309.82
钦州	2018	7	1291.9647340000001
钦州	2019	4	1356.27
钦州	2020	47	1387.96
钦州	2021	25	1648
贵港	2013	10	742.009
贵港	2014	25	805.3951000000001
贵港	2015	44	865.203
贵港	2016	43	958.756
贵港	2017	7	1082.18
贵港	2018	3	1169.8753530000001
贵港	2019	9	1257.53
贵港	2020	60	1352.73
贵港	2021	18	1502
玉林	2013	14	1198.46
玉林	2014	35	1341.75
玉林	2015	83	1446.13
玉林	2016	39	1553.83
玉林	2017	21	1699.54
玉林	2018	27	1503.5400000000002
玉林	2019	32	1679.77
玉林	2020	5	1761.08
玉林	2021	35	2071
百色	2013	1	803.871
百色	2014	9	917.915
百色	2015	44	980.3511000000001
百色	2016	35	1114.3093840000001
百色	2017	17	1361.7599999999998
百色	2018	13	1124.38
百色	2019	17	1257.78
百色	2020	23	1333.73
百色	2021	16	1569
贺州	2013	4	423.848
贺州	2014	5	448.38070000000005
贺州	2015	28	468.10769999999997
贺州	2016	12	518.19
贺州	2017	34	548.83
贺州	2018	8	609.8299999999999
贺州	2019	10	700.1099999999999
贺州	2020	19	753.951
贺州	2021	96	909
河池	2013	2	528.623
河池	2014	5	601.392
河池	2015	34	618.035
河池	2016	14	657.181
河池	2017	8	734.5999999999999
河池	2018	3	805.01
河池	2019	20	878.1
河池	2020	11	927.71
河池	2021	3	1042
来宾	2013	1	515.57
来宾	2014	1	551.236
来宾	2015	40	557.698
来宾	2016	6	589.111
来宾	2017	8	663.693
来宾	2018	17	692.4112100000001
来宾	2019	29	654.1500000000001
来宾	2020	8	705.72
来宾	2021	14	833
崇左	2013	6	584.629
崇左	2014	4	649.7235999999999
崇左	2015	5	682.823
崇左	2016	2	766.2004860000001
崇左	2017	6	907.62
崇左	2018	16	693.07
崇左	2019	91	760.46
崇左	2020	66	809
崇左	2021	5	989
海口	2013	40	989.49
海口	2014	72	1091.7
海口	2015	27	1143.19
海口	2016	16	1303.14
海口	2017	57	1421.1680000000001
海口	2018	98	1535.5518000000002
海口	2019	121	1678.87
海口	2020	73	1791.58
海口	2021	4	2057
三亚	2013	9	365.887
[truncated: 585 more rows]

## Sheet: Sociocultural context
Provinces	Year	the degree of regional social trust	the turnover of commodity trading markets with transactions exceeding 100 million yuan	the number of social organizations	the permanent resident population（million）
北京	2021	897.808	3100	12892	2189
北京	2020	822.288	2819.2	13016	2189
北京	2019	871.032	4108	12849	2190
北京	2018	850.474	3934.9	12530	2192
北京	2017	841.741	3922.1	12164	2194
北京	2016	794.302	3999.6	10754	2195
北京	2015	778.818	3482.5	9721	2188
北京	2014	780.187	3390.3	9083	2171
北京	2013	765.063	3352.7	8560	2125
天津	2021	2565.16	1503.7	6357	1373
天津	2020	2349.39	863	6026	1387
天津	2019	2488.66	1072.8	5614	1385
天津	2018	2429.93	1178	5148	1383
天津	2017	2404.98	1315.4	5048	1410
天津	2016	2269.44	1430.3	5062	1443
天津	2015	2225.19	1598.4	5137	1439
天津	2014	2229.11	1790.9	4729	1429
天津	2013	2185.89	2748.8	4516	1410
河北	2021	1795.62	5906.1	36825	7448
河北	2020	1644.58	5400	34625	7464
河北	2019	1742.06	5982.4	30026	7447
河北	2018	1700.95	5848.3	26427	7426
河北	2017	1683.48	5918	21928	7409
河北	2016	1588.6	5540.4	20916	7375
河北	2015	1557.64	5365.6	19328	7345
河北	2014	1560.37	5193	17642	7323
河北	2013	1530.13	4874.5	16530	7288
山西	2021	128.258	729	18533	3480
山西	2020	117.47	684.1	17580	3490
山西	2019	124.433	688.6	16875	3497
山西	2018	121.496	619.5	15535	3502
山西	2017	120.249	639.6	13652	3510
山西	2016	113.472	634.6	13004	3514
山西	2015	111.26	630.4	12511	3519
山西	2014	111.455	611.1	12330	3528
山西	2013	109.295	589.6	11611	3535
内蒙古	2021	256.516	682.5	17288	2400
内蒙古	2020	234.939	610.7	16751	2403
内蒙古	2019	248.866	656.6	16998	2415
内蒙古	2018	242.993	684.3	16677	2422
内蒙古	2017	240.498	693.5	15116	2433
内蒙古	2016	226.944	570.3	13664	2436
内蒙古	2015	222.519	606.5	13248	2440
内蒙古	2014	222.911	579.8	11790	2449
内蒙古	2013	218.589	693.3	10685	2455
辽宁	2021	2180.39	4221.7	26893	4229
辽宁	2020	1996.98	4202.9	26185	4255
辽宁	2019	2115.36	4000.6	24782	4277
辽宁	2018	2065.44	3955	23299	4291
辽宁	2017	2044.23	4044	22946	4312
辽宁	2016	1929.02	3635.9	21039	4327
辽宁	2015	1891.41	3761.4	20669	4338
辽宁	2014	1894.74	3947.3	20137	4358
辽宁	2013	1858.01	4443	19494	4365
吉林	2021	2821.68	461.5	13439	2375
吉林	2020	2584.33	348.4	13380	2399
吉林	2019	2737.53	437.6	13422	2448
吉林	2018	2672.92	398.6	13066	2484
吉林	2017	2645.47	550.5	11112	2526
吉林	2016	2496.38	656.1	10669	2567
吉林	2015	2447.71	668.6	10606	2613
吉林	2014	2452.02	708.3	10521	2642
吉林	2013	2404.48	660	9193	2668
黑龙江	2021	3591.23	477.5	20313	3125
黑龙江	2020	3289.15	629.4	20246	3171
黑龙江	2019	3484.13	801.1	19731	3255
黑龙江	2018	3401.9	999.3	18698	3327
黑龙江	2017	3366.97	1061.3	15839	3399
黑龙江	2016	3177.21	1086.2	14401	3463
黑龙江	2015	3115.27	1064.2	13567	3529
黑龙江	2014	3120.75	1104	12479	3608
黑龙江	2013	3060.25	1106.1	12672	3666
上海	2021	2308.65	10658	17368	2489
上海	2020	2114.45	9476.8	17048	2488
上海	2019	2239.8	10116.2	16880	2481
上海	2018	2186.93	9483.2	16208	2475
上海	2017	2164.48	8947.9	14929	2466
上海	2016	2042.49	8598.6	14181	2467
上海	2015	2002.67	9113.9	13355	2458
上海	2014	2006.2	8916.8	12365	2467
上海	2013	1967.3	9472	11626	2448
江苏	2021	769.549	23336.9	89247	8505
江苏	2020	704.818	21291.4	97930	8477
江苏	2019	746.599	21259.2	97013	8469
江苏	2018	728.978	20730	93061	8446
江苏	2017	721.493	19796.6	87024	8423
江苏	2016	680.831	16900.8	84094	8381
江苏	2015	667.558	15973.1	80385	8315
江苏	2014	668.732	17084.9	71571	8281
江苏	2013	655.768	16595.8	56234	8192
浙江	2021	1667.36	18969.4	72825	6540
浙江	2020	1527.11	16621	71299	6468
浙江	2019	1617.63	18291.6	69277	6375
浙江	2018	1579.45	17960.4	55298	6273
浙江	2017	1563.23	17279.8	51368	6170
浙江	2016	1475.13	16540.5	47536	6072
浙江	2015	1446.38	16131.4	43784	5985
浙江	2014	1448.92	15525	39844	5890
浙江	2013	1420.83	14840.3	36426	5784
安徽	2021	3206.46	2949.7	35615	6113
安徽	2020	2936.74	2811.3	34130	6105
安徽	2019	3110.83	2925.3	32320	6092
安徽	2018	3037.41	3023	30777	6076
安徽	2017	3006.22	3037.7	28067	6057
安徽	2016	2836.79	2710.4	25708	6033
安徽	2015	2781.49	2566.9	24630	6011
安徽	2014	2786.38	2697.2	22549	5997
安徽	2013	2732.37	2903.3	20705	5988
福建	2021	2436.91	1173	35436	4187
福建	2020	2231.92	1134.9	34200	4161
福建	2019	2364.23	1488.4	31691	4137
福建	2018	2308.43	1561	29457	4104
福建	2017	2284.73	1498.3	27959	4065
福建	2016	2155.96	1612.2	26154	4016
福建	2015	2113.93	1582.6	23956	3984
福建	2014	2117.65	1733.7	21357	3945
福建	2013	2076.6	1713.6	19372	3885
江西	2021	2949.94	2411.1	28300	4517
江西	2020	2701.8	1833.4	27703	4519
江西	2019	2861.96	2210.1	26140	4516
江西	2018	2794.42	2083.1	24921	4513
江西	2017	2765.72	1979.5	22610	4511
江西	2016	2609.85	2066.2	15813	4496
江西	2015	2558.97	1808.7	15358	4485
江西	2014	2563.47	1762.9	14236	4480
江西	2013	2513.78	1683.5	13375	4476
山东	2021	3847.75	9053.9	63687	10170
山东	2020	3524.09	8234.8	60247	10165
山东	2019	3732.99	8544.1	56022	10106
山东	2018	3644.89	8538.5	51269	10077
山东	2017	3607.46	9362.8	48727	10033
山东	2016	3404.15	9751.5	45963	9973
山东	2015	3337.79	9866.3	43411	9866
山东	2014	3343.66	9663.3	41165	9808
山东	2013	3278.84	9039	38976	9746
河南	2021	1410.84	3248.2	49917	9883
河南	2020	1292.17	3095.2	47368	9941
河南	2019	1368.76	3231.6	44012	9901
河南	2018	1336.46	3280.8	40270	9864
河南	2017	1322.74	3623.9	33378	9829
河南	2016	1248.19	3573	29328	9778
河南	2015	1223.86	3348.9	29472	9701
河南	2014	1226.01	3138.4	27572	9645
河南	2013	1202.24	2726.3	23577	9573
湖北	2021	1923.87	2208.4	31536	5830
湖北	2020	1762.05	2090	31730	5745
湖北	2019	1866.5	2308.8	31031	5927
湖北	2018	1822.44	2080.6	29933	5917
湖北	2017	1803.73	2252.3	29469	5904
湖北	2016	1702.08	2210.4	28498	5885
湖北	2015	1668.89	2030.4	27605	5850
湖北	2014	1671.83	2095.5	26560	5816
湖北	2013	1639.42	1860.1	25778	5798
湖南	2021	1282.58	5006.6	38384	6622
湖南	2020	1174.7	4439.9	37118	6645
湖南	2019	1244.33	4339.1	36876	6640
湖南	2018	1214.96	4030.9	35561	6635
湖南	2017	1202.49	3940	33611	6633
湖南	2016	1134.72	3346.5	30361	6625
湖南	2015	1112.6	3256.2	27766	6615
湖南	2014	1114.55	3190	24011	6611
湖南	2013	1092.95	3169.2	21663	6600
广东	2021	1154.32	5534.2	71834	12684
广东	2020	1057.23	5368.5	71845	12624
广东	2019	1119.9	5495.8	70860	12489
广东	2018	1093.47	5310	67940	12348
广东	2017	1082.24	5462.9	63784	12141
广东	2016	1021.25	5512.9	59455	11908
广东	2015	1001.34	5576.6	53958	11678
广东	2014	1003.1	5657	47680	11489
广东	2013	983.652	5418.2	41317	11270
广西	2021	641.291	976.8	29485	5037
广西	2020	587.348	1213.7	28921	5019
广西	2019	622.166	1276.9	27118	4982
广西	2018	607.482	1196	25935	4947
广西	2017	601.244	1052.7	24567	4907
广西	2016	567.359	954.7	23928	4857
广西	2015	556.298	913.7	22196	4811
广西	2014	557.277	1149.6	20321	4770
广西	2013	546.473	1200.6	17370	4731
海南	2021	3719.49	141.2	8830	1020
海南	2020	3406.62	130.5	8419	1012
海南	2019	3608.56	152.2	7888	995
海南	2018	3523.39	36.8	7287	982
海南	2017	3487.21	42.5	6873	972
海南	2016	3290.68	43.1	6293	957
海南	2015	3226.53	52.6	5357	945
海南	2014	3232.2	50.8	4847	936
海南	2013	3169.55	19.7	4338	920
重庆	2021	2052.13	3431	18561	3212
重庆	2020	1879.51	3361.6	18110	3209
重庆	2019	1990.93	3781.8	17553	3188
重庆	2018	1943.94	3596.6	17343	3163
重庆	2017	1923.98	3532.5	16824	3144
重庆	2016	1815.55	3586.5	16199	3110
重庆	2015	1780.15	3412.9	15360	3070
重庆	2014	1783.29	3406.3	14387	3043
重庆	2013	1748.71	3307.2	13154	3011
四川	2021	1539.1	3257.2	45535	8372
四川	2020	1409.64	3249.2	45657	8371
四川	2019	1493.2	3062	44932	8351
四川	2018	1457.96	2980.7	43835	8321
四川	2017	1442.99	2825	42282	8289
四川	2016	1361.66	2426.8	39448	8251
四川	2015	1335.12	2748.9	40011	8196
四川	2014	1337.46	2704.1	37800	8139
四川	2013	1311.54	2150.5	35050	8109
贵州	2021	513.033	1138.4	14742	3852
贵州	2020	469.879	1437	14063	3858
贵州	2019	497.732	1553.7	13753	3848
贵州	2018	485.985	1362.2	13413	3822
贵州	2017	480.995	1097.5	12700	3803
贵州	2016	453.887	1026.2	11848	3758
贵州	2015	445.039	686.3	10533	3708
贵州	2014	445.821	691.6	9424	3677
贵州	2013	437.179	469.1	8295	3632
云南	2021	384.775	462.7	23011	4690
云南	2020	352.409	405.2	23294	4722
云南	2019	373.299	465.7	23640	4714
云南	2018	364.489	422.1	23723	4703
云南	2017	360.746	575.3	23184	4693
云南	2016	340.415	578.1	22552	4677
云南	2015	333.779	613.7	21128	4663
云南	2014	334.366	725.9	19207	4653
云南	2013	327.884	749.9	16954	4641
西藏	2021			633	366
西藏	2020			559	366
西藏	2019			536	361
西藏	2018			612	354
西藏	2017			604	349
西藏	2016			627	340
西藏	2015			572	330
西藏	2014			600	325
西藏	2013			589	317
陕西	2021	1026.07	991.4	31210	3954
陕西	2020	939.757	996.4	31074	3955
陕西	2019	995.465	891.8	30548	3944
陕西	2018	971.971	1177.6	28410	3931
陕西	2017	961.99	878	24725	3904
陕西	2016	907.774	651.8	20758	3874
陕西	2015	890.077	691.2	19699	3846
陕西	2014	891.643	447.6	18050	3827
陕西	2013	874.357	386.3	17360	3804
甘肃	2021	2693.42	420.4	21554	2490
甘肃	2020	2466.86	376.2	22820	2501
甘肃	2019	2613.1	355.7	24644	2509
甘肃	2018	2551.42	332	27028	2515
甘肃	2017	2525.22	278.4	27079	2522
甘肃	2016	2382.91	362.7	22763	2520
甘肃	2015	2336.45	410.6	18730	2523
甘肃	2014	2340.56	462.9	14400	2531
甘肃	2013	2295.19	491.9	13335	2537
青海	2021	3334.71	101.8	5997	594
青海	2020	3054.21	100.8	6173	593
青海	2019	3235.26	108.6	6084	590
青海	2018	3158.9	58.5	6028	587
青海	2017	3126.47	63.7	5291	586
青海	2016	2950.27	65.7	3658	582
青海	2015	2892.75	63.3	3633	577
青海	2014	2897.84	27.3	3362	576
青海	2013	2841.66	24.5	3039	571
宁夏	2021	3462.97	357.6	5070	725
宁夏	2020	3171.68	314.8	5583	721
宁夏	2019	3359.69	274.1	6083	717
宁夏	2018	3280.4	338.7	6300	710
宁夏	2017	3246.72	347.2	6548	705
宁夏	2016	3063.74	313.4	5751	695
宁夏	2015	3004.01	314.3	4857	684
宁夏	2014	3009.29	314.4	4324	678
宁夏	2013	2950.96	283.7	4002	666
新疆	2021	3078.2	2523	8274	2589
新疆	2020	2819.27	2182.4	8770	2590
新疆	2019	2986.39	2109.4	8842	2559
新疆	2018	2915.91	2146.1		2520
新疆	2017	2885.97	2205		2480
新疆	2016	2723.32	1739.2	9641	2428
新疆	2015	2670.23	1793.6	9566	2385
新疆	2014	2674.93	1539.9	9453	2325
新疆	2013	2623.07	1392.5	9259	2285

## Sheet:  Digital infrastructure
Provinces	Year	the number of internet users per hundred people	the proportion of computer service and software employees	the number of mobile phone users per hundred people
北京	2021	36.8342	0.133246	181.453
北京	2020	34.1389	0.124747	178.456
北京	2019	31.4201	0.108556	183.553
北京	2018	29.1423	0.102527	182.901
北京	2017	24.6992	0.0952147	171.016
北京	2016	21.6765	0.0874289	176.264
北京	2015	22.4817	0.0874823	180.274
北京	2014	22.2202	0.0808308	187.766
北京	2013	22.6071	0.078405	158.767
天津	2021	42.571	0.0323713	127.101
天津	2020	38.5436	0.0274187	123.36
天津	2019	37.8051	0.0244989	123.083
天津	2018	31.6631	0.0246154	119.197
天津	2017	24.0638	0.019666	112.064
天津	2016	19.6743	0.0167832	103.936
天津	2015	17.3593	0.0149254	95.1842
天津	2014	14.6116	0.0128596	94.5976
天津	2013	13.3617	0.0119048	93.844
河北	2021	37.5524	0.0215548	116.051
河北	2020	33.955	0.0185317	111.683
河北	2019	31.6866	0.0175347	111.664
河北	2018	29.0843	0.0152644	110.364
河北	2017	25.7808	0.0140108	102.332
河北	2016	21.8576	0.0131332	96.5559
河北	2015	17.9333	0.0136731	83.5344
河北	2014	15.3981	0.0131058	85.0621
河北	2013	14.1548	0.0131619	82.4122
山西	2021	38.8046	0.0112892	118.563
山西	2020	35.8768	0.0117488	115.266
山西	2019	32.2019	0.0117887	114.018
山西	2018	28.2981	0.0115078	113.121
山西	2017	24.8689	0.0114299	103.929
山西	2016	21.2635	0.0116117	95.7797
山西	2015	20.5712	0.0124915	92.1114
山西	2014	16.1876	0.0121654	94.4529
山西	2013	14.7468	0.012931	87.8501
内蒙古	2021	33.175	0.0171834	125.704
内蒙古	2020	30.0832	0.0169993	123.271
内蒙古	2019	28.2609	0.0167319	124.708
内蒙古	2018	25.9414	0.0179883	125.698
内蒙古	2017	20.3042	0.0171062	116.778
内蒙古	2016	17.1264	0.0163711	101.429
内蒙古	2015	14.9877	0.0167616	97.4221
内蒙古	2014	12.9359	0.0165837	107.579
内蒙古	2013	11.5845	0.0194207	109.597
辽宁	2021	34.6394	0.0303493	117.645
辽宁	2020	31.2855	0.0291527	114.543
辽宁	2019	28.7678	0.0274055	114.183
辽宁	2018	26.474	0.0255183	113.743
辽宁	2017	24.5501	0.0248316	110.29
辽宁	2016	22.4567	0.0224839	102.313
辽宁	2015	19.8363	0.0215071	98.8889
辽宁	2014	17.7168	0.019543	104.075
辽宁	2013	16.6529	0.0184298	105.008
吉林	2021	30.9137	0.0176678	124.905
吉林	2020	27.2697	0.0170675	119.637
吉林	2019	25.2574	0.0201947	118.366
吉林	2018	23.6795	0.0207662	120.817
吉林	2017	19.8535	0.0205145	113.571
吉林	2016	17.1406	0.0198696	103.42
吉林	2015	16.3529	0.0203014	96.1156
吉林	2014	15.704	0.0197368	98.8759
吉林	2013	14.2279	0.0197991	88.9093
黑龙江	2021	32.432	0.0186375	120.304
黑龙江	2020	27.9502	0.0271808	121.236
黑龙江	2019	26.0614	0.0251716	120.707
黑龙江	2018	24.3673	0.0203718	115.227
黑龙江	2017	19.5528	0.0198547	107.593
黑龙江	2016	16.607	0.0171805	99.4975
黑龙江	2015	14.7209	0.0170704	94.3553
黑龙江	2014	13.4313	0.0168552	95.837
黑龙江	2013	12.5368	0.0151774	82.3895
上海	2021	39.992	0.0742205	176.73
上海	2020	36.9373	0.0693928	171.929
上海	2019	35.8767	0.0583717	161.544
上海	2018	31.2283	0.0555642	150.396
上海	2017	27.6277	0.0485529	133.767
上海	2016	25.7681	0.0426888	127.933
上海	2015	23.1408	0.0398619	127.437
上海	2014	21.5728	0.0382185	133.47
上海	2013	20.8783	0.0350679	130.748
江苏	2021	47.873	0.0263318	119.688
江苏	2020	44.3176	0.024432	116.752
江苏	2019	42.3391	0.0243188	120.037
江苏	2018	39.6862	0.0217303	115.96
江苏	2017	36.8764	0.0187929	104.567
江苏	2016	32.0391	0.0182328	97.826
江苏	2015	28.2177	0.0182334	96.1287
江苏	2014	18.3963	0.0180979	97.4568
江苏	2013	17.4719	0.0202887	96.9482
浙江	2021	47.6606	0.0317031	135.468
浙江	2020	45.436	0.0275882	132.733
浙江	2019	43.5906	0.0247139	137.042
浙江	2018	42.3051	0.0215096	132.453
浙江	2017	39.9449	0.0218113	123.024
浙江	2016	35.5682	0.0175323	119.004
浙江	2015	31.8596	0.0157836	121.699
浙江	2014	21.6655	0.0148726	125.138
浙江	2013	21.4851	0.014371	122.265
安徽	2021	38.2104	0.0177557	101.302
安徽	2020	34.2834	0.0171499	98.6994
安徽	2019	30.609	0.0160069	95.9324
安徽	2018	27.3601	0.0157015	91.1093
安徽	2017	21.8541	0.0158853	80.6389
安徽	2016	17.8187	0.0154709	71.9874
安徽	2015	15.1938	0.0149864	69.6773
安徽	2014	9.40137	0.0141844	70.3002
安徽	2013	9.1316	0.01193	66.1139
福建	2021	47.411	0.0184801	115.221
福建	2020	44.0038	0.0169995	113.898
福建	2019	43.0022	0.0168856	114.1
福建	2018	39.6954	0.0174369	110.953
福建	2017	33.7909	0.0160595	105.658
福建	2016	28.501	0.0136065	103.561
福建	2015	26.2249	0.0135726	104.267
福建	2014	22.7934	0.0108463	108.408
福建	2013	21.5084	0.0108696	110.767
江西	2021	37.64	0.0127232	99.5528
江西	2020	33.4255	0.0121816	94.0341
江西	2019	32.0815	0.0121762	92.0527
江西	2018	29.3242	0.0126234	89.5967
江西	2017	22.1037	0.0135922	76.462
江西	2016	18.294	0.011877	69.8554
江西	2015	15.8506	0.0139438	67.5674
江西	2014	9.69196	0.0154739	65.5915
江西	2013	9.1622	0.0141573	62.71
山东	2021	37.9912	0.0189479	110.605
山东	2020	33.8967	0.0181189	107.301
山东	2019	31.5268	0.0161381	106.724
山东	2018	28.6276	0.0159433	104.888
山东	2017	25.8019	0.0158437	99.1119
山东	2016	23.7291	0.0149733	96.2048
山东	2015	20.077	0.0140697	92.1224
山东	2014	15.5373	0.0134249	88.3371
山东	2013	15.0328	0.0135596	85.5058
河南	2021	35.473	0.019882	104.752
河南	2020	31.0924	0.0189657	101.111
河南	2019	27.9689	0.0171488	99.395
河南	2018	25.3842	0.0132327	94.8307
河南	2017	21.6543	0.0116887	87.0221
河南	2016	18.0732	0.010655	80.6811
河南	2015	15.3489	0.00923705	77.6971
河南	2014	11.2794	0.00874741	79.9679
河南	2013	10.4513	0.008829	75.2136
湖北	2021	35.6998	0.02688	100.705
湖北	2020	32.5535	0.0259823	98.8877
湖北	2019	28.8223	0.0276843	95.9676
湖北	2018	25.0245	0.0206643	94.1322
湖北	2017	21.0518	0.0182734	84.5884
湖北	2016	19.2336	0.0171	79.5888
湖北	2015	17.3402	0.0161449	77.4444
湖北	2014	14.9536	0.0148557	79.2091
湖北	2013	14.0273	0.0130653	76.178
湖南	2021	35.08	0.0146865	104.837
湖南	2020	31.8014	0.0140519	101.12
湖南	2019	28.2199	0.0135747	100.122
湖南	2018	24.6466	0.0124474	94.9947
湖南	2017	19.8327	0.0121973	85.6837
湖南	2016	16.1042	0.013019	75.3751
湖南	2015	13.7642	0.0124331	70.9297
湖南	2014	11.2676	0.0127112	71.4884
湖南	2013	10.6424	0.0121464	69.2424
广东	2021	33.7252	0.0381828	128.254
广东	2020	30.8143	0.0354865	123.074
广东	2019	30.4396	0.0320643	132.38
广东	2018	29.1367	0.0304899	136.243
广东	2017	26.7424	0.025419	121.87
广东	2016	23.3406	0.0222211	120.499
广东	2015	22.9723	0.0181211	123.991
广东	2014	18.9233	0.0175341	130.067
广东	2013	18.4712	0.0169293	130.489
广西	2021	36.2795	0.0143797	109.418
广西	2020	32.891	0.0143762	106.254
广西	2019	29.0526	0.0111359	102.921
广西	2018	24.8757	0.012668	101.987
广西	2017	19.7269	0.0100503	89.3642
广西	2016	16.2652	0.0104634	77.7064
广西	2015	14.8784	0.0108535	74.7225
广西	2014	12.4193	0.011208	74.5031
广西	2013	11.8284	0.0129032	69.4483
海南	2021	44.1373	0.0246262	113.618
海南	2020	34.7332	0.0221198	112.174
海南	2019	32.4824	0.0215264	114.131
海南	2018	28.4216	0.0220884	110.519
海南	2017	23.5288	0.0188305	103.652
海南	2016	19.488	0.0158103	98.4639
海南	2015	15.8201	0.0149402	94.6138
海南	2014	12.8526	0.0157635	96.9444
海南	2013	12.0543	0.0131579	93.2935
重庆	2021	41.6719	0.0159173	116.784
重庆	2020	38.2798	0.0159115	113.434
重庆	2019	36.5119	0.0125534	115.395
重庆	2018	33.8318	0.0125256	115.419
重庆	2017	27.5732	0.011811	104.163
重庆	2016	22.6592	0.0111407	92.6077
重庆	2015	19.6319	0.011309	89.1759
重庆	2014	15.6227	0.011339	85.1101
重庆	2013	14.5732	0.0121891	79.0701
四川	2021	38.4723	0.0290304	111.549
四川	2020	35.5453	0.0275006	109.003
四川	2019	33.669	0.0253518	113.082
四川	2018	31.5407	0.0247246	108.984
四川	2017	26.1491	0.0253724	92.817
四川	2016	22.4361	0.0233651	88.4075
四川	2015	17.3743	0.0230044	82.9466
四川	2014	10.8502	0.0201558	81.1955
四川	2013	10.2997	0.0184354	77.4855
贵州	2021	30.8255	0.013662	110.849
贵州	2020	25.9824	0.0137191	106.104
贵州	2019	23.2043	0.0124572	105.242
贵州	2018	19.1523	0.0113452	103.098
贵州	2017	14.9514	0.0120558	91.654
贵州	2016	12.2272	0.0115942	82.0303
贵州	2015	10.4315	0.0107317	79.3285
贵州	2014	8.45526	0.0108303	78.4689
贵州	2013	8.05066	0.0114594	73.3095
云南	2021	30.9574	0.0148003	107.584
云南	2020	27.0669	0.0147962	104.9
云南	2019	24.5248	0.0144218	103.161
云南	2018	21.6755	0.0114754	99.0666
云南	2017	17.3152	0.0123106	90.1001
云南	2016	14.0111	0.0119332	84.3019
云南	2015	11.5226	0.0118158	80.208
云南	2014	9.13174	0.0123928	80.5609
云南	2013	8.7201	0.015417	73.1696
西藏	2021	31.5027	0.0292135	91.0929
西藏	2020	26.3115	0.0263789	87.9508
西藏	2019	25.3186	0.0200893	89.0305
西藏	2018	22.0904	0.0108401	88.2203
西藏	2017	17.5358	0.015015	83.1805
西藏	2016	11.8235	0.015873	83.6471
西藏	2015	8.9697	0.0149701	81.4242
西藏	2014	6.8	0.0153846	89.7846
西藏	2013	6.02524	0.016129	83.7855
陕西	2021	39.6409	0.0273109	120.835
陕西	2020	34.6144	0.0285948	116.048
陕西	2019	30.3676	0.0267305	117.66
陕西	2018	26.899	0.0257502	119.272
陕西	2017	23.1352	0.0227273	108.11
陕西	2016	20.7279	0.0219007	98.4331
陕西	2015	17.9381	0.0199297	92.7483
陕西	2014	14.4343	0.0201355	94.2566
陕西	2013	13.307	0.0188007	92.337
甘肃	2021	41.1727	0.0133946	110.229
甘肃	2020	37.2411	0.01373	106.909
甘肃	2019	34.7031	0.0146245	109.653
甘肃	2018	29.5348	0.0121605	108.787
甘肃	2017	22.8549	0.0111883	100.174
甘肃	2016	15.5913	0.0103448	87.4524
甘肃	2015	11.9976	0.0103132	83.4443
甘肃	2014	8.45121	0.010578	81.3354
甘肃	2013	7.57588	0.0120811	77.8952
青海	2021	35.2525	0.0134128	114.562
青海	2020	30.6914	0.0135542	111.197
青海	2019	29.5763	0.0134328	114.085
青海	2018	26.0477	0.0143541	116.934
青海	2017	20.4949	0.014218	104.249
青海	2016	17.1306	0.0142631	92.7491
青海	2015	14.2634	0.0127592	89.6187
青海	2014	10.6597	0.0142405	94.4444
青海	2013	9.61471	0.0155763	94.9912
宁夏	2021	43.7379	0.0141443	119.462
宁夏	2020	39.3343	0.0115774	116.394
宁夏	2019	36.1367	0.0114286	115.523
宁夏	2018	30.5634	0.0117647	124.085
宁夏	2017	22.5816	0.0112518	112.34
宁夏	2016	16.1007	0.0113154	103.079
宁夏	2015	13.5234	0.0109439	93.0702
宁夏	2014	11.5339	0.010929	101.519
宁夏	2013	10.6757	0.0110803	94.1742
新疆	2021	41.1047	0.0126465	114.538
新疆	2020	34.1274	0.0123839	109.907
新疆	2019	30.3204	0.0112923	107.268
新疆	2018	25.6865	0.0101573	107.294
新疆	2017	22.9798	0.00835821	90.8185
新疆	2016	19.2916	0.00904836	87.813
新疆	2015	17.1698	0.0091425	85.0482
新疆	2014	13.1484	0.00884397	89.3505
新疆	2013	12.8228	0.00936995	93.3873
